# Supplementary material for: Metabolic rewiring is associated with HPV-specific profiles in cervical cancer cell lines
Source: Sci Rep. 2021 Sep 6;11:17718. doi: 10.1038/s41598-021-96038-8 (PMC8421399; doi:10.1038/s41598-021-96038-8)
Supplement: Supplementary file 6 — Extended Data Table 2. [file 41598_2021_96038_MOESM6_ESM.xlsx]

## Sheet: Explanation
	OrigScale		Values are normalized in terms of raw area counts.
			For a single day run, this is equivalent to the raw data.
	ScaledImpData		Each biochemical in OrigScale is rescaled to set the median equal to 1.
			Then, missing values are imputed with the minimum.
	ProNormImpData		Values for each sample are normalized by Bradford protein concentration.
			Each biochemical in OrigScale is then rescaled to set the median equal to 1.
			Lastly, missing values are imputed with the minimum.
	[Biochemical Name]*		Indicates compounds that have not been officially confirmed based on a standard, but we are confident in its identity.
	Pathway Heat Map		This is the heat map associated with the statistical analysis of the data.
			Indicates ratios, p- and q-values for each comparison.
			0.55	Green: indicates significant difference (p≤0.05) between the groups shown, metabolite ratio of < 1.00
			0.76	Light Green: narrowly missed statistical cutoff for significance 0.05<p<0.10, metabolite ratio of < 1.00
			1.71	Red: indicates significant difference (p≤0.05) between the groups shown; metabolite ratio of ≥ 1.00
			1.32	Light Red: narrowly missed statistical cutoff for significance 0.05<p<0.10, metabolite ratio of ≥ 1.00
			1.2	Non-colored text and cell: mean values are not significantly different for that comparison
	Box Plots (pathway)		Box plots sorted by pathway and biochemical name, as in the example below:
	Box Plots (biochem)

## Sheet: OrigScale
													SAMPLE_NAME	UASM-00001	UASM-00002	UASM-00003	UASM-00004	UASM-00005	UASM-00006	UASM-00007	UASM-00008	UASM-00009	UASM-00010	UASM-00011	UASM-00012	UASM-00013	UASM-00014	UASM-00015	UASM-00016	UASM-00017	UASM-00018	UASM-00019	UASM-00020	UASM-00021	UASM-00022	UASM-00023	UASM-00024
													SAMPLE_ID	2977063	2977064	2977065	2977066	2977067	2977068	2977069	2977070	2977071	2977072	2977073	2977074	2977075	2977076	2977077	2977078	2977079	2977080	2977081	2977082	2977083	2977084	2977085	2977086
													REPLICATE_IDENTIFIER	1	2	3	4	5	6	7	8	9	10	11	12	13	14	15	16	17	18	19	20	21	22	23	24
													BRADFORD_PROTEIN	2.957	2.336	2.337	2.948	2.39	2.8	3.029	3.303	3.762	2.555	2.537	2.65	3.391	4.18	4.148	4.466	2.547	4.077	2.06	1.005	1.474	1.343	1.095	0.908
													CELL_LINE	HeLa	HeLa	HeLa	HeLa	HeLa	HeLa	C33A	C33A	C33A	C33A	C33A	C33A	SiHa	SiHa	SiHa	SiHa	SiHa	SiHa	HCK1-T	HCK1-T	HCK1-T	HCK1-T	HCK1-T	HCK1-T
PATHWAY_SORTORDER	BIOCHEMICAL	SUPER_PATHWAY	SUB_PATHWAY	COMP_ID	PLATFORM	CHEMICAL_ID	RI	MASS	CAS	PUBCHEM	CHEMSPIDER	KEGG	Group HMDB_ID	HeLa	HeLa	HeLa	HeLa	HeLa	HeLa	C33A	C33A	C33A	C33A	C33A	C33A	SiHa	SiHa	SiHa	SiHa	SiHa	SiHa	HCK1-T	HCK1-T	HCK1-T	HCK1-T	HCK1-T	HCK1-T
1530	1,2-dioleoyl-GPC (18:1/18:1)*	Lipid	Phospholipid Metabolism	52457	LC/MS Pos Late	100008905	2346	786.601	4235-95-4	10350317	8525772			365563392	339215936	397290816	388937088	356889344	362540992	332993216	320512160	301257568	298050016	316729376	318563648	542324096	527306816	472693344	451535200	382473472	519313824	665167808	568765440	628490752	613680128	635232384	586121536
1575	1,2-dioleoyl-GPE (18:1/18:1)	Lipid	Phospholipid Metabolism	52609	LC/MS Pos Late	100008906	2485	744.554	4004-05-01	9546757	7825707			153252576	131117528	163145360	165831760	149359248	149760592	127149848	129664400	111300032	117414560	121530768	119464616	187369424	158589376	146332016	135387584	105009256	186930944	160484976	93455736	107704728	94590472	112146648	94878344
1571	1,2-dioleoyl-GPG (18:1/18:1)	Lipid	Phospholipid Metabolism	19142	LC/MS Polar	1541	715	773.534	67254-28-8	11846228	10020702			1232551	979440	1055411	1226460	1167052	1175094	634603	779505	631991	496024	611854	490089	1535146	1004541	1431414	1134433	1159600	1636240	2274723	1800997	1966907	1706074	2606207	2102065
1572	1,2-dioleoyl-GPI (18:1/18:1)	Lipid	Phospholipid Metabolism	52619	LC/MS Polar	100008908	913	861.55			24767722			2008327	2031686	1841336	2240384	2020630	1984243	1408701	1538967	1261206	1177478	1224379	1040616	2987862	2271065	2833399	2459789	2519799	3341692	2899161	1964309	1973267	1810883	2642038	2016422
1580	1,2-dioleoyl-GPS (18:1/18:1)	Lipid	Phospholipid Metabolism	19191	LC/MS Pos Late	1533	2800	788.544	6811-55-8	6438639	4943103			15240334	12131791	16604990	19564604	16707471	17003056	13710747	14492099	10560014	12040260	15538114	15032131	44804904	34621728	33677580	23550150	17246666	41334888	5655515	5185786	8234760	6960258	6368889	5535318
1539	1,2-dipalmitoleoyl-GPC (16:1/16:1)*	Lipid	Phospholipid Metabolism	52472	LC/MS Pos Late	100008997	1992	730.538						128774880	108140928	150812704	153535232	130514656	136087888	446653024	463355616	401649696	374794528	431286688	404195968	262334912	211505648	196292256	162143840	122920416	221180336
1522	1,2-dipalmitoyl-GPC (16:0/16:0)	Lipid	Phospholipid Metabolism	19130	LC/MS Pos Late	100000657	2365	734.569	63-89-8	452110	398235		HMDB00564	142006944	121866368	145388448	135210000	128010856	125075488	148240688	142049632	130583632	122807952	129913448	140986304	210104000	202954384	196579328	202788688	174798320	207760288	73922920	60845232	66191736	63066776	64748368	59637048
1820	1-(1-enyl-oleoyl)-2-oleoyl-GPE (P-18:1/18:1)*	Lipid	Lysoplasmalogen	54691	LC/MS Pos Late	100010839	2534	728.559			24769325		HMDB11441	20101034	16826858	19684978	22703074	19654740	19262662	6742227	8769453	7685836	6846708	8122350	7267347	22098302	19146626	15364619	12436473	8994050	17828966	27503954	23997002	23998694	25024392	22757614	22458364
1817	1-(1-enyl-oleoyl)-GPE (P-18:1)*	Lipid	Lysoplasmalogen	44621	LC/MS Pos Late	100005372	1566	464.314						2816377	2510140	3076853	4074843	3503646	3391677	1012101	1070939	548682	929627	955540	764325	1993720	1497696	1157309	1047286	474458	1947595	949575	397885	483297	494262	543098	458823
1805	1-(1-enyl-palmitoyl)-2-arachidonoyl-GPC (P-16:0/20:4)*	Lipid	Plasmalogen	52689	LC/MS Pos Late	100009014	2154	766.575			24767495			7880336	8365913	8994688	7962919	7750108	8397682	4216639	4237190	3420866	3656451	4247605	4101387	11332239	11950008	11475855	13632348	9650872	10224902	385841		445993		858547	577250
1797	1-(1-enyl-palmitoyl)-2-arachidonoyl-GPE (P-16:0/20:4)*	Lipid	Plasmalogen	52673	LC/MS Pos Late	100009002	2270	724.528			24769238			64166092	57305808	68781424	68635008	62338204	65148708	45749700	48113864	42272712	45127768	46567272	44065112	93733288	81089656	79902488	71270592	61741812	87783184	17641476	18369480	19226488	11427956	21327174	17231588
1806	1-(1-enyl-palmitoyl)-2-linoleoyl-GPC (P-16:0/18:2)*	Lipid	Plasmalogen	52682	LC/MS Pos Late	100009009	2226	742.575			24767486														2989592							8627390	8021792	8591626	7855947	8086774	7111222
1794	1-(1-enyl-palmitoyl)-2-linoleoyl-GPE (P-16:0/18:2)*	Lipid	Plasmalogen	52677	LC/MS Pos Late	100009069	2351	700.528			24769229			5005237	3905476	5011483	5458723	4898915	4543986	3881983	4630880	3755411	3424370	3870386	3776065	6325392	5812363	5542456	5035980	3888834	7121824	31402138	20095540	23333010	22218172	20951820	19027570
1799	1-(1-enyl-palmitoyl)-2-oleoyl-GPC (P-16:0/18:1)*	Lipid	Plasmalogen	52478	LC/MS Pos Late	100009007	2443	744.59						55653388	48366596	61405692	64347856	56680484	56987676	34798356	36093404	30108250	30774488	34193376	32751556	69727392	59218248	57155648	51616516	40552556	67612568	44937040	49098164	48662096	49278188	58957608	47322152
1793	1-(1-enyl-palmitoyl)-2-oleoyl-GPE (P-16:0/18:1)*	Lipid	Plasmalogen	52477	LC/MS Pos Late	100009005	2600	702.543			24769228			52450824	45612952	57439252	55923944	52374236	52275072	31151180	35146852	31551818	28726690	32349936	30886180	58125276	49545748	46010960	42138688	33862212	59107612	222518816	169201824	188065792	185764208	181327600	163276496
1796	1-(1-enyl-palmitoyl)-2-palmitoleoyl-GPC (P-16:0/16:1)*	Lipid	Plasmalogen	52713	LC/MS Pos Late	100009160	2218	716.559			24767482			30666428	25957608	36968812	35810424	31549388	32212056	24273116	26870180	21780288	22649756	24982728	22334688	37928140	29035960	29691176	24192146	18382052	35081232	9037254	9537631	9744209	9885651	12705343	8769814
1795	1-(1-enyl-palmitoyl)-2-palmitoyl-GPC (P-16:0/16:0)*	Lipid	Plasmalogen	52716	LC/MS Pos Late	100009162	2454	718.575		11146967	9322076			45163752	37431384	48888376	50896864	42613528	42826048	29033004	30242192	24965056	23995878	28092376	26865956	55731288	45994088	44563304	41318904	32578588	49779332	15320902	14980218	15721887	14967428	17999360	14443661
1814	1-(1-enyl-palmitoyl)-GPC (P-16:0)*	Lipid	Lysoplasmalogen	52474	LC/MS Pos Late	100002875	1547	480.345		10917802	9093054			2314591	2005010	2573391	2660680	2402395	2512500	1991999	1560597	1450555	1476305	1430207	1407109	2645151	1757754	1689341	1451957	1086778	2172731
1815	1-(1-enyl-palmitoyl)-GPE (P-16:0)*	Lipid	Lysoplasmalogen	39270	LC/MS Pos Late	100003000	1558	438.298			10471193			8324038	7337668	9109636	10944241	9420103	8743829	5784831	5267294	4059313	4859620	4909214	4787152	5524980	4389100	3143855	3200674	2242412	5377569	4060318	2104418	2515619	2585153	2477069	2095619
1809	1-(1-enyl-stearoyl)-2-arachidonoyl-GPE (P-18:0/20:4)*	Lipid	Plasmalogen	52475	LC/MS Pos Late	100008999	2511	752.559		9547058	7826008		HMDB05779	7611482	6602675	8585272	8959750	7891239	8136945	7738659	7687716	6894758	8109582	8061796	7692897	12947995	14021613	10280404	12293007	11316908	13204302	10858225	12080620	12660273	12636902	11410772	11051477
1801	1-(1-enyl-stearoyl)-2-oleoyl-GPE (P-18:0/18:1)	Lipid	Plasmalogen	52614	LC/MS Pos Late	100008919	2950	730.575	144371-68-6		24769260			6323493	5909201	7802068	7099252	6443547	6758090	8116494	9076528	8246267	7549840	8626384	7734027	21220968	18160480	16200288	15171086	12145976	23923732	117868944	87844928	98944856	97639376	94544080	79177184
1819	1-(1-enyl-stearoyl)-GPE (P-18:0)*	Lipid	Lysoplasmalogen	39271	LC/MS Pos Late	100003001	1649	466.329						1008823	1093719	1259625	1542944	1341244	1347682	1097005	819425	570315	836607	1025829	563678	1178081	1035181	706888	810760	408767	1213449	3409970	2226150	2561852	2839625	2502807	2083017
1736	1-arachidonoyl-GPE (20:4n6)*	Lipid	Lysolipid	35186	LC/MS Neg	100001571	5874	500.278		42607465	21403171		HMDB11517	735745	508507	499146	542088	580535	848029	1075733	1626660	1805671	1046209	412252	1515128	1455909	913969	1115737	1456519	1139818	1106263						115988
1757	1-arachidonoyl-GPI (20:4)*	Lipid	Lysolipid	34214	LC/MS Neg	100001654	5482	619.289					HMDB61690	839422	319091	551243	548939	385012	352346	1978994	3016633	3434393	1632149	882469	1037344	603757	404284	414034	687946	222902	677840
1843	1-arachidonylglycerol (20:4)	Lipid	Monoacylglycerol	34397	LC/MS Neg	100001433	6450	303.233	35474-99-8	5282281	4445452	C13857	HMDB11572							847758	1184520	817089		266152	764864
1850	1-dihomo-linolenylglycerol (20:3)	Lipid	Monoacylglycerol	48341	LC/MS Neg	100006121	6220	305.249						252489			104929	83584		1475290	2268016	1861284	767528	519505	880292							222348	452950	121971	159149	805983	657377
1848	1-docosahexaenoylglycerol (22:6)	Lipid	Monoacylglycerol	35153	LC/MS Neg	100001481	6150	309.222			10477810		HMDB11587	222481	91305	136677	99815	96054		497093	1162823	967366	425374	272849	364186
1600	1-linoleoyl-2-arachidonoyl-GPC (18:2/20:4n6)*	Lipid	Phospholipid Metabolism	52710	LC/MS Pos Late	100009131	1969	806.569			24766809			1945509	2303130	2112654	2826851	2336138	2647980	7025722	5417255	5345161	6418281	5275976	4720828	4744221	2865300	3272705	2520409	1807398	2866858
1698	1-linoleoyl-GPC (18:2)	Lipid	Lysolipid	34419	LC/MS Pos Late	100001395	1465	520.34		11988421	10160888	C04100	HMDB10386	858466	609777	917791	1258235	965632	955794	1731562	1275884	840286	1084844	841769	1502124	825738	726979	528204	415296		761839	455503	544870		424415	408859	225977
1732	1-linoleoyl-GPE (18:2)*	Lipid	Lysolipid	36600	LC/MS Pos Late	100001570	1482	478.293		52925130	21403170		HMDB11507	351496	391198	233139	321012	260372		633688	508494	231555	344465	211594	466623			28282			220916	708824	447729	517777	499252	726657	507741
1753	1-linoleoyl-GPI (18:2)*	Lipid	Lysolipid	36594	LC/MS Neg	100001778	5494	595.289						129883	56791	188753	78353	197148	101054	193614	490214	355797		111345	87125	222119	91903	105510	183008	77057	177219	34951	37195	37101	62178	45880	130477
61	1-methylhistidine	Amino Acid	Histidine Metabolism	30460	LC/MS Pos Early	100001051	2755	170.092	332-80-9	92105	83153	C01152	HMDB00001				98324			1010859	1021806	363507	223034	365462	687216	3811955	1623806	1934627	2062544	3335272	1713187
2891	1-methylnicotinamide	Cofactors and Vitamins	Nicotinate and Nicotinamide Metabolism	27665	LC/MS Pos Early	55	1940	137.071	1005-24-9	10129985	8305504	C02918	HMDB00699	18789526	11049686	13089757	21470444	20688924	17804900							159034176	122559008	126507992	118149808	132257768	112173776	272157	248120	220698	85697	278499	109307
1831	1-myristoleoylglycerol (14:1)	Lipid	Monoacylglycerol	34382	LC/MS Neg	100001434	5655	225.186	55030-82-5	6453334	4955718									1575502	2434328	3448583	711654	640512	1706631
1583	1-myristoyl-2-palmitoleoyl-GPC (14:0/16:1)*	Lipid	Phospholipid Metabolism	55003	LC/MS Pos Late	100009150	1955	704.522			24766547			63883440	53826772	73123672	75409432	64315700	66794728	256270448	264991104	229253632	215603344	247587712	232789600	96751688	79310544	71854128	60196060	45688992	82329672	92601712	54411460	63977584	57446788	53045796	41196040
1829	1-myristoylglycerol (14:0)	Lipid	Monoacylglycerol	35625	LC/MS Neg	100001618	6353.3	227.202	75685-84-6	79050	71382	C01885	HMDB11561	1943668	1253471	1313809	1581376	2047113	1700206	5212370	11216843	9346783	4559269	3672580	3763979	1384444	739432	918576	754543	752157	1164316	1590353	2150125	1805840	1545824	2235846	1592395
1542	1-oleoyl-2-linoleoyl-GPC (18:1/18:2)*	Lipid	Phospholipid Metabolism	52453	LC/MS Pos Late	100008981	2165	784.585						42509124	44090448	50731984	40564432	42636876	38021916	36092060	42711064	33806268	37815996	41652580	41473020	46739316	56689268	50617660	47085576	31061286	51372940	53530628	41242152	46005828	47521120	47208836	36996564
1595	1-oleoyl-2-linoleoyl-GPE (18:1/18:2)*	Lipid	Phospholipid Metabolism	52687	LC/MS Pos Late	100009078	2270	742.538		9546753	7825703		HMDB05349	23257564	19518442	23842516	21393868	21088260	18803802	20772136	22873852	18848004	16038084	19566676	15985760	17621352	18197556	14205663	15914424	11290958	21061538
1695	1-oleoyl-GPC (18:1)	Lipid	Lysolipid	48258	LC/MS Pos Late	100001272	1540	522.355	19420-56-5	16081932	17240641		HMDB02815	12161706	10917718	13723859	13737116	11928328	12179785	14804435	9834503	7542683	10643924	9342703	11153785	8744922	6586299	5390308	4640486	2733666	7510173	5331519	3557192	2936293	3097313	3481553	2371132
1728	1-oleoyl-GPE (18:1)	Lipid	Lysolipid	35628	LC/MS Pos Late	100001569	1554	480.308	89576-29-4	9547071	7826021		HMDB11506	8035281	6286106	7078682	8961639	7828054	7155996	9120545	6575672	5282227	6891306	6090941	6860670	4294788	3595627	2532347	2491242	1488605	4481998	3065736	1689848	1848555	1986479	2420810	1350500
1775	1-oleoyl-GPG (18:1)*	Lipid	Lysolipid	45968	LC/MS Neg	100005716	5610	509.288						859637	543198	680356	573790	421355	744621	351491	1009702	1484346	433577	152837	441434	552070	405252	223811	749885	423955	310889	1476678	1262461	1617348	1548645	1927686	2171769
1751	1-oleoyl-GPI (18:1)*	Lipid	Lysolipid	36602	LC/MS Neg	100001777	5599	597.305						2538591	1664105	1679416	2167618	2953015	2561705	2827615	4416923	5195242	2302817	1033791	1877299	2580829	1844433	1715205	3124697	1327781	2547887	1127133	338884	693709	791365	731709	968067
1838	1-oleoylglycerol (18:1)	Lipid	Monoacylglycerol	21184	LC/MS Neg	100000924	6500	281.249	111-03-5	5283468	4446588		HMDB11567	17357350	7805923	9262692	11210943	9993509	9990516	23226056	55110736	40875724	21409206	17597424	18655152	3746659	3795191	3375847	4808964	3097905	5312421	10274401	11988832	5599029	5989888	23445992	15799403
1587	1-palmitoleoyl-2-linoleoyl-GPC (16:1/18:2)*	Lipid	Phospholipid Metabolism	52683	LC/MS Pos Late	100009075	2003	756.554			24766675			16017282	12544801	16776546	17955210	15012931	16002912	42118464	42363180	39088032	35398956	42008392	37640112	43576348	39692816	35631120	28818894	20334234	41814432	20567512	14441338	15775310	15213132	17767314	10531313
1536	1-palmitoleoyl-2-oleoyl-GPC (16:1/18:1)*	Lipid	Phospholipid Metabolism	52458	LC/MS Pos Late	100008983	2155	758.569						160841456	165733664	221480016	206681648	187842064	194108976	259040448	291386656	231379856	231278896	248388112	234282464	333326208	326283168	276161568	240764864	205374896	292075104	198808112	163688048	151547888	155899008	180087504	129756576
1689	1-palmitoleoyl-GPC (16:1)*	Lipid	Lysolipid	33230	LC/MS Pos Late	100001511	1450	494.324		24779461	21403152		HMDB10383	4009917	3583805	4405698	4596903	4491384	4408620	9710604	6712963	5190190	6193871	5853251	8301505	2584967	1914362	1782965	1213527	858794	2220327	993769	653028	537726	631885	680938	483358
1852	1-palmitoleoylglycerol (16:1)*	Lipid	Monoacylglycerol	52431	LC/MS Neg	100008952	6094	253.217						5215560	2454507	3709716	4130676	4231905	2211801	30642274	28659952	41236168	21819464	13190881	23844072	1132531	620624	886890	1102810	412684	1222285	565253	1059119			1432004	1538882
1584	1-palmitoyl-2-alpha-linolenoyl-GPC (16:0/18:3n3)*	Lipid	Phospholipid Metabolism	52684	LC/MS Pos Late	100009076	2034	756.554			24766646			16969558	13745848	21546204	20076218	20003554	18520528	67641192	73316512	59148464	53476232	60984424	56163804	46798692	32308356	29950404	25663934	18617324	37094472	27260558	10075697	8817091	6508868	8953694	6385675
1532	1-palmitoyl-2-arachidonoyl-GPC (16:0/20:4)	Lipid	Phospholipid Metabolism	52462	LC/MS Pos Late	100008914	2091	782.569	35418-58-7	10747814	8923140			44462956	46535968	61831076	59816112	52724156	56423732	59760820	58141484	43444264	55663708	54070216	54462704	104759848	81194576	66314376	66709888	53780200	92881904	5851495	4348804	3952724	3825106	5398356	3718926
1555	1-palmitoyl-2-arachidonoyl-GPE (16:0/20:4)*	Lipid	Phospholipid Metabolism	52464	LC/MS Pos Late	100008990	2198	740.522		9546800	7825750		HMDB05323	19370814	17783244	21682616	19799428	19356486	21033240	27233334	28575928	25734692	28580888	26996738	27945132	12718603	8655568	10783337	7483241	8635130	8149954
1546	1-palmitoyl-2-arachidonoyl-GPI (16:0/20:4)*	Lipid	Phospholipid Metabolism	52467	LC/MS Polar	100008993	892	857.519			24767674			311299	321389	265809	306544	314073	310303	558575	517794	492518	470821	501422	409944	325087		355770	278763	300383	380403
1652	1-palmitoyl-2-gamma-linolenoyl-GPC (16:0/18:3n6)*	Lipid	Phospholipid Metabolism	54812	LC/MS Pos Late	100009154	2034	756.554			24766645			12662081	11460033	13473663	15169122	12524093	13436854							26421392	22519084	20761886	18383732	12217917	25830176		11362411	13102554	12725181	13424581	10119429
1525	1-palmitoyl-2-linoleoyl-GPC (16:0/18:2)	Lipid	Phospholipid Metabolism	42446	LC/MS Pos Late	1537	2160	758.569	40811-94-7	5287971	4450224			221546976	171303248	190149168	204947056	188514608	190859616	274658336	226459248	257268784	238169120	260495024	255405280	277544160	236045520	247307824	239565328	203419744	286706400	302344160	227484240	278639008	261037472	248069296	231798288
1557	1-palmitoyl-2-linoleoyl-GPE (16:0/18:2)	Lipid	Phospholipid Metabolism	42449	LC/MS Pos Late	100001870	2275	716.522		9546747	7825697		HMDB05322	25069142	22468228	23197184	29860016	27364894	23170754	33300030	34892632	32899454	27531236	29520968	30177130	15803576	18794814	17456364	14382188	11006773	18233586	12226504	6942713	7971660	6329944	7980565	6377539
1524	1-palmitoyl-2-oleoyl-GPC (16:0/18:1)	Lipid	Phospholipid Metabolism	52461	LC/MS Pos Late	1539	2358	760.585	26853-31-6;26853-31-6	6436017	4940699			778656704	724692800	827520256	787536064	739898816	736846592	776922240	732053312	709134144	699611968	725171712	744220224	894876992	904070848	813619712	810731200	720288576	857770368	648279104	471025824	535679040	500244352	484784064	449226752
1550	1-palmitoyl-2-oleoyl-GPE (16:0/18:1)	Lipid	Phospholipid Metabolism	19263	LC/MS Pos Late	1526	2509	718.538	26662-94-2	5283496	4446615		HMDB05320	129145008	107812016	134699744	137743360	124760536	127729000	137823808	141212368	121253056	123723456	130329808	127817040	117613592	99503600	92679984	85375872	69398816	112531888	61451192	34362652	38717060	35678232	35048752	30157602
1548	1-palmitoyl-2-oleoyl-GPG (16:0/18:1)	Lipid	Phospholipid Metabolism	52448	LC/MS Polar	100000641	745	747.519		5283509	4446626			3939804	3364870	3535556	4051110	3735253	3670185	2694330	2879297	2454886	2212553	2328983	2199520	3238293	2087950	2906746	2259095	2643259	3223772	1380611	1161453	987714	923113	1254928	926606
1577	1-palmitoyl-2-oleoyl-GPI (16:0/18:1)*	Lipid	Phospholipid Metabolism	52669	LC/MS Polar	100009066	893	835.534			24767668			3315253	3702083	3108343	3732439	3530310	3545016	2017178	2040865	1654777	1647268	1805908	1521976	2384046	1790109	2270712	1955608	2267342	2549849	878351	425044	441182	369118	585527	548358
1608	1-palmitoyl-2-oleoyl-GPS (16:0/18:1)	Lipid	Phospholipid Metabolism	19261	LC/MS Pos Late	1531	2660	762.528	40290-44-6	5283499	4446618	C13880		44877696	38429864	52090388	54503404	49617808	49632556	52951740	53798972	34857084	40155424	50567888	52481464	63315952	49527952	48090608	41809800	25195792	60046368	9463217	6255352	7002641	6811422	6213246	4078597
1537	1-palmitoyl-2-palmitoleoyl-GPC (16:0/16:1)*	Lipid	Phospholipid Metabolism	52470	LC/MS Pos Late	100008984	2160	732.554						403156288	405213248	461216128	484276928	450526464	405175936	497903168	552886464	517246528	523814848	549615872	514754048	447511968	401248992	384452352	388691072	298784864	401180224	214130528	146893184	168038112	138533472	146990240	128446488
1574	1-palmitoyl-2-stearoyl-GPC (16:0/18:0)	Lipid	Phospholipid Metabolism	52616	LC/MS Pos Late	100008921	2653	762.601	59403-51-9		24766643			8320416	7612785	9833150	9977334	9202060	9010929	17974840	18631692	14985108	16444626	16840086	17610084	17846776	11656749	12948046	9985074	8699313	13488505	26967654	20576514	22088634	20357684	22815184	18514684
1686	1-palmitoyl-GPC (16:0)	Lipid	Lysolipid	33955	LC/MS Pos Late	100001263	1525	496.34	17364-16-8	86554	78064		HMDB10382	23252892	21714820	26614152	28321200	24743236	26714914	31603212	22044868	15722053	21950416	20464924	20321646	16495792	12110170	10854494	8841881	5986464	14752085	4168973	2377178	1958615	2194967	1805100	1337461
1723	1-palmitoyl-GPE (16:0)	Lipid	Lysolipid	35631	LC/MS Pos Late	100001567	1544	454.293		9547069	7826019		HMDB11503	5901965	5044890	6269733	7011351	6473125	6148586	7561283	6387033	5235836	6412383	6095577	5434182	2151500	1905113	1377021	1162193	784442	2341391	178236		70942	19169	107177	48338
1770	1-palmitoyl-GPG (16:0)*	Lipid	Lysolipid	45970	LC/MS Neg	100005717	5570	483.273		3300276	2548639			482939	288087	321504	321934	475804	411729	275240	409699	542007	277287	153478	231559	92841			84792	49185		128892		110423	102420		147703
1746	1-palmitoyl-GPI (16:0)*	Lipid	Lysolipid	35305	LC/MS Neg	100001655	5564	571.289					HMDB61695	1346680	1037243	961938	1453913	1971401	1463043	1184632	1925225	2109251	1105161	512034	712193	1201642	852289	949250	1313213	722452	1124244	395286	141352	280093	227822	141999	209457
1833	1-palmitoylglycerol (16:0)	Lipid	Monoacylglycerol	21127	LC/MS Neg	100000827	6400	255.233	542-44-9	14900	14201		HMDB31074	25961896	11232197	15725017	16463820	14349465	14340831	22256948	36197672	34178992	16734116	13731254	14859307	6491591	6276751	5671444	8014542	5783799	8854240	5670857	6096796	6085616	5764114	7457757	5822155
1832	1-pentadecanoylglycerol (15:0)	Lipid	Monoacylglycerol	47898	LC/MS Neg	100001431	6200	241.217		190750	165667			1050458	455234	542600	575209	882836	563297	736233	1437850	1316019	799257	799530	503651	351645	304728	458810	424214	338575	566925	416808	467862	312938	194351	332881	337495
1527	1-stearoyl-2-arachidonoyl-GPC (18:0/20:4)	Lipid	Phospholipid Metabolism	42450	LC/MS Pos Late	100001869	2300	810.601	35418-59-8	16219824	17347139			5745784	5214368	6794694	5609157	5525387	5964278	13917518	12800078	10363816	12926641	12355990	13496761	8440082	8554073	7114331	5116103	4034375	7373361	3272022	2764451	3621352	3369887	4379982	2758882
1552	1-stearoyl-2-arachidonoyl-GPE (18:0/20:4)	Lipid	Phospholipid Metabolism	52447	LC/MS Pos Late	100008977	2424	768.554		5289133	4451158			41248700	37550820	45706492	48440808	42390104	43583796	91288208	83568112	74505168	88990696	82913008	86841304	72745072	59012012	60595576	51640280	48572800	62973060	3870233	2296664	3004530	2614952	1812857	2648849
1615	1-stearoyl-2-linoleoyl-GPS (18:0/18:2)	Lipid	Phospholipid Metabolism	53009	LC/MS Pos Late	100000642	2689	788.544		9547091	7826041			9686611	7266931	11999890	13574797	12506802	11611918	7792290	9925113	7339457	7274381	8352571	5403376	22968924	17773740	17639896	18026468	13309625	26461184	13992021	3046404	7485899	9103834	10052152	6047474
1528	1-stearoyl-2-oleoyl-GPC (18:0/18:1)	Lipid	Phospholipid Metabolism	52438	LC/MS Pos Late	100008904	2644	788.616	56421-10-4		24766704			50382156	46264516	60628412	62303768	54520268	54541680	72078832	70724928	57559480	69733560	71211232	72543720	156073776	121567736	113285984	96046608	76457024	130781616	330015264	220558320	245388704	233473600	227750048	192996656
1554	1-stearoyl-2-oleoyl-GPE (18:0/18:1)	Lipid	Phospholipid Metabolism	42448	LC/MS Pos Late	100001856	2858	746.569						48294192	40315984	49233532	53959332	49432864	48374912	53983968	54624096	45220112	55584944	52168024	52865452	73701192	57962352	55216260	49560440	41914432	67210592	85632624	52552160	56303968	53113096	58928392	48591116
1581	1-stearoyl-2-oleoyl-GPG (18:0/18:1)	Lipid	Phospholipid Metabolism	52623	LC/MS Polar	100001866	717	775.549						839928	667286	720872	863867	780521	769927	494919	516660	441285	452447	433707	461718	1312312	873844	1176403	915589	1063366	1208171	343520	368754	188666	150071		119056
1529	1-stearoyl-2-oleoyl-GPI (18:0/18:1)*	Lipid	Phospholipid Metabolism	52726	LC/MS Polar	100009181	922	863.566						1529010	1374017	1374698	1686089	1605776	1526892	916747	1027218	795635	810769	917701	695212	1996434	1521424	1882199	1500602	1726745	2310016	1547808	813693	915582	717932	1253653	984310
1680	1-stearoyl-2-oleoyl-GPS (18:0/18:1)	Lipid	Phosphatidylserine (PS)	19265	LC/MS Pos Late	100000639	3000	790.559		9547087	7826037			50015592	38856424	56086508	59234708	52352996	51644768	41854388	45283120	34988272	38362716	48437536	45543024	107510000	84710312	84798768	67129456	56967980	107651544	89294704	59842280	64089648	60102132	70870992	49916372
1693	1-stearoyl-GPC (18:0)	Lipid	Lysolipid	33961	LC/MS Pos Late	100001271	1606	524.371	19420-57-6	497299	435389		HMDB10384	1609124	1712847	1989932	2177006	2179690	1993441	4116513	3239194	2228442	3563522	3068388	3049263	1565037	1229514	994570	780392	530810	1403039	2253664	1306950	1386703	1288299	1283312	793411
1726	1-stearoyl-GPE (18:0)	Lipid	Lysolipid	42398	LC/MS Pos Late	100001461	1626	482.324	69747-55-3	9547068	7826018		HMDB11130	6881277	5728968	7018518	9071697	8237818	6886623	10803133	9259238	7951987	10822207	9722583	6970625	5933049	4495474	3627643	3214444	2094319	5834332	1258275	639976	690044	712446	643767	539747
1749	1-stearoyl-GPI (18:0)	Lipid	Lysolipid	19324	LC/MS Neg	100000656	5794.3	599.32	796963-93-4		21403067		HMDB61696	2472733	2523217	2163654	4120317	5836203	4988726	3282638	5529343	6749014	4651868	1848715	2546446	7710127	5848983	4823376	8117419	4619508	7118997	9363109	4202303	5449272	6419643	4505674	7525578
1759	1-stearoyl-GPS (18:0)*	Lipid	Lysolipid	45966	LC/MS Pos Late	100004327	1634	526.314		9547101	7826051			1017979	1118173	1196451		1297801		1273876	1057910	881211	1102616	1196318	1325888	1408847	1387290	1407900	1029369	1043255		1145661	1370537	1372024	1233025	1331985	1202850
1082	10-heptadecenoate (17:1n7)	Lipid	Long Chain Fatty Acid	33971	LC/MS Neg	100001278	5555	267.233	29743-97-3	5312435	4471860		HMDB60038	14523656	5733471	7643977	8939683	7728032	7736255	5743451	13081925	10760757	5361309	4534200	4134378	6468370	4400396	5935721	7386060	3764897	8668911	2385594	2034836	1890876	1931847	2964038	2189131
1092	10-nonadecenoate (19:1n9)	Lipid	Long Chain Fatty Acid	33972	LC/MS Neg	100001277	5780	295.264	73033-09-7	5312513	4471938		HMDB13622	8571367	2649656	4399529	3548774	2927025	3486732	3081207	6728741	5995229	2664398	2119129	2883721	3471365	3244024	3097553	5963954	1987471	4238467		925937	1081030		1079843
1185	17-methylstearate	Lipid	Fatty Acid, Branched	38296	LC/MS Neg	100002356	5993	297.28	2724-59-6	3083779	2340933			1470268	378477	1679037	776834	685217	1371790	738160	1552901	1593975	886758	696240	746091	1278573	1703294	1299000	3439103	1047938	2211805		273049	829215		440524
2778	2'-deoxyadenosine 5'-monophosphate	Nucleotide	Purine Metabolism, Adenine containing	46333	LC/MS Neg	100000485	1315	330.061	653-63-4	12599	601	C00360	HMDB00905				19032			89182	130003	144308	73411	65712		99639	53372	80019	63831	82202	48643
2809	2'-deoxyguanosine	Nucleotide	Purine Metabolism, Guanine containing	1411	LC/MS Neg	348	1751	266.089	961-07-9	187790	163230	C00330	HMDB00085	56754			85226	113099	52122			29818			502140	56543	45263	40450	35640	69721	108951	21367
2744	2'-deoxyinosine	Nucleotide	Purine Metabolism, (Hypo)Xanthine/Inosine containing	15076	LC/MS Neg	100000135	1688	251.079	890-38-0	65058	58569	C05512	HMDB00071	192845	134439	145296	162217	147916	137874	71840	96316	95080	49877	35867	339537	240535	159537	162025	199948	161757	223014	68800		29338	21650
2839	2'-deoxyuridine	Nucleotide	Pyrimidine Metabolism, Uracil containing	1412	LC/MS Polar	536	1100	273.073	951-78-0	13712	13118	C00526	HMDB00012	250599	151777	203587	172513	183512	167608							93691	118218	146969	138188	68420	235770	293926	201338	131601	136517	106310	71726
861	2,3-diphosphoglycerate	Carbohydrate	Glycolysis, Gluconeogenesis, and Pyruvate Metabolism	15664	LC/MS Neg	1227	555	264.952	102783-53-9	186004	161681	C01159	HMDB01294				79934	47977	43354	56882	63143	56324	96311	89960		58050	65832	200032	111427		271239	62706	61293	24648	27159		19473
88	2-aminoadipate	Amino Acid	Lysine Metabolism	6146	LC/MS Pos Early	381	1912	162.076	542-32-5;1118-90-7	469	456	C00956	HMDB00510	1178823	621804	709168	1215281	1501549	1129397	817862	1517784	1420544	555090	721569	640089	4000060	2327862	2507883	2871632	2982290	2507412
1844	2-arachidonoylglycerol (20:4)	Lipid	Monoacylglycerol	19266	LC/MS Neg	100000584	6170	303.233	53847-30-6	5282280	4445451	C13856	HMDB04666							406635	658191	427718			204227
1198	2-hydroxyglutarate	Lipid	Fatty Acid, Dicarboxylate	37253	LC/MS Polar	100002070	3352.8	147.03	40951-21-1	43	42	C02630	HMDB00606	1324600	1026506	1252618	925253	1657436	1082026	882775	1115814	1642727	505167	813622	672888	1765942	673835	785703	1069995	1191175	562497		101283		143925
1339	2-hydroxypalmitate	Lipid	Fatty Acid, Monohydroxy	35675	LC/MS Neg	100001579	5511.2	271.228	764-67-0	92836	83805		HMDB31057	8899733	4956086	6018992	4481656	4044651	4387846	16223138	31747510	29540044	12942178	13416157	6287146	22603080	16615624	20554008	28873788	19108360	24694092	11784565	12578286	9819184	10743579	18205856	11696830
1340	2-hydroxystearate	Lipid	Fatty Acid, Monohydroxy	17945	LC/MS Neg	1239	5695	299.259	629-22-1	69417	62625	C03045		1465269	1011481	960736	966007	930217	1109281	1894024	4276888	4079166	2202664	1954349	1200490	4078405	2999185	3933647	5099793	3552054	3877898	3910925	5377384	4011899	4501527	7371667	4799321
1841	2-linoleoylglycerol (18:2)	Lipid	Monoacylglycerol	32506	LC/MS Neg	100000987	6250	279.233	3443-82-1	5365676	4517636		HMDB11538	615151	343160	653627	511135	567915	443171	1521875	2631038	2424848	1086597	822104	1086656	272731	291769	295096	329240	195599	276861	135393	277594	294809	372851	582753	623999
302	2-methylbutyrylcarnitine (C5)	Amino Acid	Leucine, Isoleucine and Valine Metabolism	45095	LC/MS Pos Early	100001509	3035	246.17	31023-25-3	6426901	4932320		HMDB00378	1811636	1208445	927977	2300160	2373397	2100216	600670	716391	1002656	434471	508106	418682	5593451	2860032	3469116	3199590	3789930	2651790	158966	76410		67947	141945	54518
1059	2-methylcitrate/homocitrate	Energy	TCA Cycle	52282	LC/MS Neg	100008929	575	205.035						64707			28392	48231		191806	220491	374088	156733	236922	138313	729022	552274	477711	597910	412708	826873
1830	2-myristoylglycerol (14:0)	Lipid	Monoacylglycerol	34383	LC/MS Neg	100001408	6230	227.202	27214-38-6	137938	121585			1029297	396160	570421	822967	1047969	601845	3454404	8824221	6682269	2862773	2298167	3108418	622795	174880	570621			576827		843119	159604	466145	970783	659227
1839	2-oleoylglycerol (18:1)	Lipid	Monoacylglycerol	21232	LC/MS Neg	100000943	6300	281.249	3443-84-3	5319879	4478086			12379959	5458387	7240987	6685878	5973003	6001433	27714592	48444480	43057208	19014900	12443866	15888881	2377823	1761793	1563053	3108845	1404137	2089913	5000349	6823447	2979174	3685537	13059982	11433167
1690	2-palmitoleoyl-GPC (16:1)*	Lipid	Lysolipid	35819	LC/MS Pos Late	100001561	1425	494.324			21403164			3436106	2245610	2972705	3664900	2560637	2664600	5767884	4824089	3527540	3765616	3427754	7627562	2974086	2562096	2211414	2092251	1123708	3357683	1595755	1293937	1211257	1303714	1586006	1192282
1853	2-palmitoleoylglycerol (16:1)*	Lipid	Monoacylglycerol	52432	LC/MS Neg	100008953	6016	253.217						2498808	1016285	1408829	1534240	1944301	1880059	12594319	31547662	25228050	12051038	5849022	8071103	826182	212026	266907	781864		391587		399642			1171340	664709
1687	2-palmitoyl-GPC (16:0)*	Lipid	Lysolipid	35253	LC/MS Pos Late	100001562	1505	496.34		15061532	21403165		HMDB61702	3633728	2687571	3351268	4178887	3602597	2779526	4731596	4280939	3217833	4046300	4042928	4959349	3614277	3024793	3000549	2333574	1466179	3994322	870422	738147	787505	662507	1097841	705424
1834	2-palmitoylglycerol (16:0)	Lipid	Monoacylglycerol	33419	LC/MS Neg	100001048	6300	255.233	23470-00-0	123409	110006		HMDB11533	20173036	7595206	11820447	10974421	10004143	9709973	18512728	30553148	26862490	11786575	9227603	10819426	3147444	2728477	2082801	4199850	2161427	3361409	2641103	2544181	1868291	2690536	2240769	2493558
1727	2-stearoyl-GPE (18:0)*	Lipid	Lysolipid	41220	LC/MS Neg	100003901	6350	480.31			24769218			436753	227001	253196	412253	512655	546116	694633	1067114	654606	634315	300136	437908	381538	313883	237815	398489	110144	312667
2907	3'-dephosphocoenzyme A	Cofactors and Vitamins	Pantothenate and CoA Metabolism	18289	LC/MS Neg	100000138	2013	686.142	3633-59-8	444485	392407	C00882	HMDB01373	426224	229564	360359	395722	316652	365974	54336		97282			292965	210265	151051		224146	194594	358123			28138	17213		24038
135	3-(4-hydroxyphenyl)lactate	Amino Acid	Phenylalanine and Tyrosine Metabolism	32197	LC/MS Neg	240	1379	181.051	6482-98-0	9378	9010	C03672	HMDB00755	386030	263578	356742	376448	387884	416543	1254525	1261349	1291000	634795	738145	975036	734487	638631	531988	593562	419046	844296
1941	3-hydroxy-3-methylglutarate	Lipid	Mevalonate Metabolism	531	LC/MS Polar	112	2700	161.046	503-49-1	1662	4573695	C03761	HMDB00355	188320	120670	178757	179354	449218	208648	13160274	21175644	29706328	9515564	11316776	10267270	7631710	4227712	4907843	4947708	7120959	4997768	426925	281453	418203	362817	249695	261857
1298	3-hydroxybutyrylcarnitine (1)	Lipid	Fatty Acid Metabolism(Acyl Carnitine)	43264	LC/MS Pos Early	100003926	2400	248.149		53481617			HMDB13127	220111		84870	163777	139174	176863		122032	138739		69583		235609	178480	130088	134926	186948	123402
1299	3-hydroxybutyrylcarnitine (2)	Lipid	Fatty Acid Metabolism(Acyl Carnitine)	52984	LC/MS Pos Early	100009271	2340	248.149						593450		203996	404095	485362	387101		100379	196502		93498		841789	447689	629144	643499	627957	348295
315	3-hydroxyisobutyrate	Amino Acid	Leucine, Isoleucine and Valine Metabolism	1549	LC/MS Polar	111	1619	103.04	2068-83-9	87	10140307	C06001	HMDB00336							261174	339580	150860		145826	190785	228848				197675
62	3-methylhistidine	Amino Acid	Histidine Metabolism	15677	LC/MS Pos Early	100000042	2670	170.092	368-16-1	64969	58494	C01152	HMDB00479													1313569	594628	733747	635414	871075	854432
867	3-phosphoglycerate	Carbohydrate	Glycolysis, Gluconeogenesis, and Pyruvate Metabolism	1414	LC/MS Neg	132	583	184.986	80731-10-8	724	10669764	C00597	HMDB00807	1417627	870111	1081838	3428132	3031589	1886604	5608832	5111836	4458483	4446900	4691781	2094971	3319396	4664816	9387231	5545007	2324609	7638804	5227339	3259203	5418624	2859476	1968533	2192844
39	3-sulfo-L-alanine	Amino Acid	Alanine and Aspartate Metabolism	47089	LC/MS Polar	382	2890	167.997	498-40-8	72886	65718	C00506	HMDB02757	94627	61741	76864	80833	65934	49900
2841	3-ureidopropionate	Nucleotide	Pyrimidine Metabolism, Uracil containing	3155	LC/MS Pos Early	1053	875	133.061	462-88-4	111	109	C02642	HMDB00026													715011	389912	543866	487196	400045	512138
413	4-acetamidobutanoate	Amino Acid	Polyamine Metabolism	1558	LC/MS Pos Early	1113	1350	146.081	3025-96-5	18189	17180	C02946	HMDB03681								206569	321362	94876	143717		488028	281912	335164	386206	354874	358635
418	4-guanidinobutanoate	Amino Acid	Guanidino and Acetamido Metabolism	15681	LC/MS Pos Early	100000096	2320	146.092	463-003;463-00-3	500	486	C01035	HMDB03464	663463	178349	329520	715926	638884	520325	982153	1945811	2268282	681164	821222	675248	2845428	1180505	1435136	1306287	1674125	1261509	476259	352325	337170	176896	528662	467158
78	4-imidazoleacetate	Amino Acid	Histidine Metabolism	32349	LC/MS Pos Early	100001207	2055	127.05	645-65-8	96215	86856	C02835	HMDB02024	58653						596147	945426	791310	258854	406105	368283					51900		76990	105399	104557		140912
2949	5-aminolevulinate	Cofactors and Vitamins	Hemoglobin and Porphyrin Metabolism	2290	LC/MS Pos Early	1306	2049	132.066	5451-09-02	137	134	C00430	HMDB01149	505830	214348	402065	331070	385138	325832	760422	944284	679196	287499	333207	568227	475939	583252	353908	350015	560917	428084
102	5-aminovalerate	Amino Acid	Lysine Metabolism	18319	LC/MS Pos Early	100000454	2220	118.086	660-88-8	138	135	C00431	HMDB03355	6005354	3766662		6998389	6688039	5499655		4179869	6584751		3548463						4343164
1073	5-dodecenoate (12:1n7)	Lipid	Medium Chain Fatty Acid	33968	LC/MS Neg	100001232	5224	197.155	2430-94-6	5312378	4471803		HMDB00529	1484271	806582	1306185	1953792	1960857	1423421	356476	628312	992736	283443	338964	562714	789001	759311	833972	534735	789556	706961	362211	729029	288199	820578	1101579	995372
86	5-hydroxylysine	Amino Acid	Lysine Metabolism	15685	LC/MS Pos Early	100000054	2790	163.108	13204-98-3	1029	1002	C16741	HMDB00450													229264		113417	146443	139227	172672
2939	5-methyltetrahydrofolate (5MeTHF)	Cofactors and Vitamins	Folate Metabolism	18330	LC/MS Neg	1244	1820	458.179	68703-91-3;68792-52-9	146	143	C00440	HMDB01396	140252	40682	54721	170073	143691	96213		51195	59023	14987	19562		432312	188593	264032	247943	214248	383378
409	5-methylthioadenosine (MTA)	Amino Acid	Polyamine Metabolism	1419	LC/MS Pos Early	212	2752	298.097	2457-80-9	439176	388321	C00170	HMDB01173	1360906	793052	946517	1511210	1417408	949980	1901440	3389776	4539990	1425481	1834482	2549669	2748062	1227009	1868868	1665245	2209272	700489	458656	432563	360207	323927	309036
2828	5-methyluridine (ribothymidine)	Nucleotide	Pyrimidine Metabolism, Uracil containing	35136	LC/MS Neg	100001446	1778.1	257.078	1463-10-1	445408	393058		HMDB00884	91278	30215	37806	91698	79788	61433	23565	33772	46187	13531			176142	109261	130757	121527	158626	100213			18663
428	5-oxoproline	Amino Acid	Glutathione Metabolism	1494	LC/MS Neg	1021	738.5	128.035	98-79-3	7405	7127	C01879	HMDB00267	5204688	2864797	3483414	5502214	6161851	5179569	5647077	7829868	7117374	4391074	3770371	5012550	7608153	3379583	4897102	4415442	5159929	4671885	4721334	3424253	2442920	1527390	3540806	2204060
880	5-phosphoribosyl diphosphate (PRPP)	Carbohydrate	Pentose Phosphate Pathway	36840	LC/MS Neg	166	570	308.978	108321-05-7	7339	1012	C00119	HMDB00280							51870	61922	82877	37284	33851	100667	665641	367381	450436	458324	742275	226398
876	6-phosphogluconate	Carbohydrate	Pentose Phosphate Pathway	15442	LC/MS Neg	100000341	583.9	275.017	921-62-0;53411-70-4	91493	82615	C00345	HMDB01316	243491	81890	95577	265091	230663	171490	61546	66039	70168	43780	54230	226888	391492	402721	554890	372712	323673	387603	394766	303456	814988	596219	87987	102562
1996	7-hydroxycholesterol (alpha or beta)	Lipid	Sterol	47890	LC/MS Pos Late	100005999	1930	367.336												307474	321961	364018	360419	331942	332379	615631	507299	416860	311453	462730	580910	196773		202268	139400	182349	102159
2795	7-methylguanine	Nucleotide	Purine Metabolism, Guanine containing	35114	LC/MS Pos Early	100001456	2175	166.072	578-76-7	11361	10883	C02242	HMDB00897	122715				134789	77431	127709	175281	258259		89200		80749						392360	301918	226429	269543
1297	acetylcarnitine	Lipid	Fatty Acid Metabolism(Acyl Carnitine)	32198	LC/MS Pos Early	100000802	2282	204.123	5080-50-2	1	5406074	C02571	HMDB00201	8654345	3062865	4360524	6002403	5396455	5348862	11628836	22544156	21897690	8719139	9778556	11532684	49944640	22355646	33691028	24585876	45053960	18623034	575771		426070		532744	569316
1061	acetylphosphate	Energy	Oxidative Phosphorylation	15488	LC/MS Polar	1211	4013.9	138.98	94249-01-1	186	181	C00227	HMDB01494	191273		163869		491556	441413	1031499	1064760	781342	959247	797556	543220	713114	459340	1403350	607940		719202	763663	504857	681051	591627		394812
1040	aconitate [cis or trans]	Energy	TCA Cycle	46173	LC/MS Neg	100001359	580	173.009				C00417	HMDB00072	785171	394205	394725	491797	426984	478145	1160824	1576603	1437709	808326	764997	866814	470435	505814	478411	584682	824833	558510	175718	133017	147661	114484	120187	139002
2760	adenine	Nucleotide	Purine Metabolism, Adenine containing	554	LC/MS Pos Early	880	2221	136.062	73-24-5	190	185	C00147	HMDB00034	2304032	765817	1241954	1229821	959328	793774	910717	1543042	2785212	1132961	1247358	984321	1716102	900995	1119236	1120709	1837520	1429886	76921072	87312248	61691572	69858648	58291164	64592088
2759	adenosine	Nucleotide	Purine Metabolism, Adenine containing	555	LC/MS Pos Early	798	2169	268.104	58-61-7	60961	54923	C00212	HMDB00050	5064357	2569502	3430152	3616219	3217112	2971281	2090760	3892197	2829351	1105608	1322120	1486448	3553189	3027587	3781362	5242980	6353311	2885454	13809421	8732222	8242325	6134381	4498793	4447095
2755	adenosine 3',5'-cyclic monophosphate (cAMP)	Nucleotide	Purine Metabolism, Adenine containing	2831	LC/MS Neg	207	1952.2	328.045	60-92-4	6076	268	C00575	HMDB00058								39677	29840	19149	19133	39331	67357	24658	42200	30330	38623	44458
2753	adenosine 3'-monophosphate (3'-AMP)	Nucleotide	Purine Metabolism, Adenine containing	35142	LC/MS Neg	100001449	1245	346.056	84-21-9	41211	10463793	C01367	HMDB03540							129847	66616	44690	154617	84186	62219	34957			40879		38652
2751	adenosine 5'-diphosphate (ADP)	Nucleotide	Purine Metabolism, Adenine containing	3108	LC/MS Neg	208	680	426.022	20398-34-9	6022	5800	C00008	HMDB01341				624868	442199	345511	781388	4243379	1327237	1802254	2660459		7458869	1003475	3086295	1075705	1177345	1681925	441108	143383	99531		39773
2899	adenosine 5'-diphosphoribose (ADP-ribose)	Cofactors and Vitamins	Nicotinate and Nicotinamide Metabolism	558	LC/MS Neg	215	920	558.064	68414-18-6	192	3674071	C00301	HMDB01178	442335	207541	266616	301838	330479	317014	512888	310233	88497	374588	348972	497368	711889	603228	390657	538791	524069	661381
2752	adenosine 5'-monophosphate (AMP)	Nucleotide	Purine Metabolism, Adenine containing	32342	LC/MS Neg	209	822	346.056	149022-20-8	6083	10239183	C00020	HMDB00045	551161	238515	287379	520491	537811	380937	36606028	55870452	67063032	34144092	35228828	12818398	31207584	14215625	23065066	17876256	31312912	10909136	208158	107598	154499	117860	104257	83748
2758	adenylosuccinate	Nucleotide	Purine Metabolism, Adenine containing	18360	LC/MS Neg	1303	560	230.53	19046-78-7	195	190	C03794	HMDB00536							94740			22257	58464	84331	184647		42316		78430
27	alanine	Amino Acid	Alanine and Aspartate Metabolism	1126	LC/MS Pos Early	811	1700	90.055	56-41-7	5950	5735	C00041	HMDB00161	85210848	46489540	55722200	59291432	65889648	56752728	176688864	227333728	170637904	104442344	112048000	158377456	290814208	187942336	233396176	224574416	222462144	215882336	65185220	44811988	53747744	48972200	34221624	31254442
468	alanylleucine	Peptide	Dipeptide	37093	LC/MS Pos Early	100001890	3055	203.139	1638-60-4	259583	227831		HMDB28691																			1212931	575055	490273	790608	359307	323373
2747	allantoin	Nucleotide	Purine Metabolism, (Hypo)Xanthine/Inosine containing	1107	LC/MS Polar	1002	1672	157.037	97-59-6	204	199	C02350	HMDB00462	121578		63099	104317	153011	98014	396605	679181	761324	268402	297814	385556	579823	280917	370376	280054	477567	318917
1044	alpha-ketoglutarate	Energy	TCA Cycle	528	LC/MS Polar	93	2700	145.014	305-72-6;328-50-7;22202-68-2	51	50	C00026	HMDB00208	1637841	1117167	1131803	1146025	1645513	1303368	1399566	2042217	1803060	1013596	1051587	1181952	2542667	1507135	1561239	1735419	2767567	1897362	274095	144966	216595	202403	129751	132321
2919	alpha-tocopherol	Cofactors and Vitamins	Tocopherol Metabolism	1561	LC/MS Pos Late	1105	2522	430.378	59-02-9;10191-41-0	14985	14265	C02477	HMDB01893	12698240	10284967	11204686	12864206	12684779	12985649	3473762	4861702	3710767	3088798	3065834	3293802	5426437	4858251	4785479	5329015	4539639	5641321	2249651	1478714	1573460	1578897	1980286	1931152
910	arabitol/xylitol	Carbohydrate	Pentose Metabolism	48885	LC/MS Polar	100006430	1932.4	151.061						21407			26614	39614	14041	48468	99721	93487	27763	37503	17567	424864	245101	283379	261968	327720	373771
1124	arachidonate (20:4n6)	Lipid	Polyunsaturated Fatty Acid (n3 and n6)	1110	LC/MS Neg	229	5535	303.233	506-32-1	444899	392692	C00219	HMDB01043	16129081	6490340	8269170	19119136	18607068	10769971	7654386	19444274	14773268	7143388	5547326	4541793	9987691	5094753	8541080	9427986	4941266	11235518	1496506	2535902	1654509	1973424	2130313	987638
1473	arachidonoyl ethanolamide	Lipid	Endocannabinoid	32463	LC/MS Pos Late	1488	1535	348.29	94421-68-8	5281969	4445241	C11695	HMDB04080	108139	75143			83129		131342	211814	87247		77832	181593
365	arginine	Amino Acid	Urea cycle; Arginine and Proline Metabolism	1638	LC/MS Pos Early	231	2825	175.119	1119-34-2	232	227	C00062	HMDB00517	194341744	117386776	143979472	119211600	122124816	114335288	111930112	138544352	127661928	93194392	91895816	115093680	162562112	144196560	162947360	179844576	137953088	188878384	264345072	183170768	223814992	225030080	138458928	134398896
371	argininosuccinate	Amino Acid	Urea cycle; Arginine and Proline Metabolism	15497	LC/MS Pos Early	232	2745	291.13	156637-58-0	16950;828	805	C03406	HMDB00052	120095			129823	207515	135463		85916					171443			94309	118249
32	asparagine	Amino Acid	Alanine and Aspartate Metabolism	512	LC/MS Pos Early	917	1225	133.061	70-47-3	6267	6031	C00152	HMDB00168	14796932	10208564	12118524	11088434	12304040	10795618	25690302	31504844	24793962	18107556	17432364	21733132	16796792	11663804	13003962	13617939	12997740	13248115	17853840	13540963	15940523	13701922	10974596	9554937
30	aspartate	Amino Acid	Alanine and Aspartate Metabolism	443	LC/MS Pos Early	234	1165	134.045	56-84-8	5960	5745	C00049	HMDB00191	69931872	44480544	47760528	66895696	84205728	69585648	138225856	194432576	319564832	133394536	145406416	107283688	497294080	261835936	316341344	314575040	426996608	202735552	10789288	7898267	9606116	6967733	8214273	6955648
1923	behenoyl sphingomyelin (d18:1/22:0)*	Lipid	Sphingolipid Metabolism	48492	LC/MS Pos Late	100006294	3083	787.669						14847064	12662571	16733140	18481748	15463563	16122301	12469373	12349228	9660922	11848682	11482317	12068936	36124916	26467096	25700116	20681472	15625124	30850696	31742610	20756070	22370520	21244990	21919312	16810496
2998	benzoate	Xenobiotics	Benzoate Metabolism	15778	LC/MS Neg	100000008	1750	121.029	65-85-0	243	238	C00180	HMDB01870	1534802	979549	2039661	1568345	1677663	1581782	1060859	1455770	1241703	1062945	1107275	1528733	276721	1242496	874879	1341883	1567997	1256000	1061475	1519516	1024976	1083428	1217913	726487
2842	beta-alanine	Nucleotide	Pyrimidine Metabolism, Uracil containing	55	LC/MS Pos Early	244	1939	90.055	56-41-7;107-95-9	239	234	C00099	HMDB00056	10877806	3509846	4806397	11603778	12291728	10030552	15315835	26258372	31469434	11802401	15129617	14300491	42594836	26024516	26356228	22052132	33125958	22501004				213242	220755
55	beta-citrylglutamate	Amino Acid	Glutamate Metabolism	54923	LC/MS Neg	100003271	530	320.062	73590-26-8		19992713			5701782	2463835	2948216	5323892	4952500	4020884	32109368	49706168	61161560	29973732	31492100	27329858	19129938	10097680	11785741	12197748	14781132	11152985	436058	483665	525144	686062	334468	272681
279	beta-hydroxyisovalerate	Amino Acid	Leucine, Isoleucine and Valine Metabolism	12129	LC/MS Polar	1442	1149.8	117.056	625-08-1	69362	62571		HMDB00754	350516	385282	289306	413905	338347	400884	1438756	1607192	1315888	1008013	1447731	947147	537171	623665	542040	789167	416662	1368870	318320	266217	376717	264189	249325
6	betaine	Amino Acid	Glycine, Serine and Threonine Metabolism	3141	LC/MS Pos Early	799	1064	118.086	107-43-7	247	24219951173	C00719	HMDB00043	23238416	11411366	13296178	18365380	18268784	14808638	21766340	33730416	35893032	15468199	18631844	17828384	51202524	25033860	37775504	32967996	51755752	23290252	2188455	3196354	2696757	2225111	2910053	3597395
1279	butyrylcarnitine	Lipid	Fatty Acid Metabolism (also BCAA Metabolism)	32412	LC/MS Pos Early	100001054	2860	232.154	25576-40-3	439829	184820	C02862	HMDB02013	7977290	3172874	2995629	10071847	9387818	8591560	13209922	19949320	17420256	9885321	9973267	13252200	89572272	40717616	56661172	46795196	96731448	24245598
261	C-glycosyltryptophan	Amino Acid	Tryptophan Metabolism	48782	LC/MS Neg	100006379	1777	365.135	180509-18-6	10981970	9157171															52962	18698	33548	24572	24095	32031				12524
1325	carnitine	Lipid	Carnitine Metabolism	15500	LC/MS Pos Early	100000007	1978	162.112	461-05-2	10917	10455	C00318	HMDB00062	28308544	14254688	17983160	30101856	31762104	26126236	17493026	34210224	50673280	12810519	18759408	13591826	62899592	39036000	40574568	40018700	50230032	38985892	1760302	1658190	1832501	1427694	1400641	1143956
1954	cholesterol	Lipid	Sterol	63	LC/MS Pos Late	266	2707	369.352	57-88-5	11025495	4937803	C00187	HMDB00067	23742116	19266946	22136614	24314412	22697348	21495758	27952664	33363998	29337228	27294398	27290428	29809654	43869388	31923922	30975006	30204292	22631680	43282060	18926260	13115784	13906826	13653671	15042567	12152643
1510	choline	Lipid	Phospholipid Metabolism	15506	LC/MS Pos Early	1256	1961	104.107	67-48-1	305	149278	C00114	HMDB00097	630517824	401004256	422302080	533227520	538420160	473842912	217067392	209655104	257661984	210482144	144220624	137081040	713959104	459257120	614681088	577203008	744703168	367500192	124408552	97769256	98621984	75141488	95934184	102860720
1511	choline phosphate	Lipid	Phospholipid Metabolism	34396	LC/MS Pos Early	267	700	184.073	72556-74-2	1014	119298	C00588	HMDB01565	228293360	135806032	148040064	282133664	272027840	245601520	272205888	357758304	481634080	245040400	265641824	278665440	196648688	71027128	140817040	95715320	274298240	10806208	23119672	18727034	19843882	13868872	15008206	13058460
1038	citrate	Energy	TCA Cycle	1564	LC/MS Neg	1124	582	191.02	77-92-9	311	305	C00158	HMDB00094	5410142	3074641	3456019	5181699	4686757	4763444	11782142	11756529	10107841	7511959	8454253	7247934	6259123	6356054	7259268	5776810	6081044	6300080	2414556	1408498	1838809	1259269	1317626	1002257
370	citrulline	Amino Acid	Urea cycle; Arginine and Proline Metabolism	2132	LC/MS Pos Early	391	1520	176.103	372-75-8	9750	810	C00327	HMDB00904	1851879	575765	668064	870856	577393	699940	6566163	7838203	8156565	3877588	4370588	6350428	549715	168454	509006	163669	446225		280833		198511		383907
2909	coenzyme A	Cofactors and Vitamins	Pantothenate and CoA Metabolism	46322	LC/MS Neg	270	1448	382.55	85-61-0;18439-24-2	317	311	C00010	HMDB01423	68013			57574			128279	237494	363108		53470	111354	118100	241575	108620	246864	275251	232843
395	creatine	Amino Acid	Creatine Metabolism	27718	LC/MS Pos Early	1221	1947	132.077	57-00-1	586	566	C00300	HMDB00064	344465056	215563440	260733232	357301984	402431520	369709792	913577280	1228642432	1414749312	730704128	889757376	878201408	591375296	511043936	489410336	514264640	496689728	513267008	37892800	34003808	36736500	27538284	32625844	27240736
398	creatine phosphate	Amino Acid	Creatine Metabolism	33951	LC/MS Neg	100000112	603	210.029	922-32-7	587	567	C02305	HMDB01511		14518			29919	53113	15214					67306		40398	109393	38166			77700	90366	79742	98462	88702	83461
396	creatinine	Amino Acid	Creatine Metabolism	513	LC/MS Pos Early	275	2055	114.066	60-27-5	588	568	C00791	HMDB00562	15937443	2193497	2897108	3742657	3953079	3145754	9103118	13778319	22309560	8513577	9023665	8239069	10799926	5605871	7803833	6161913	11988955	8280527	1862357	562448	338316	278629	318695	260352
340	cystathionine	Amino Acid	Methionine, Cysteine, SAM and Taurine Metabolism	15705	LC/MS Pos Early	310	2270	223.075	535-34-2	439258	811	C02291	HMDB00099	4184143	1653647	2398839	3899648	4061114	3297257	17822182	28038196	37238648	14625021	16297659	14675115	49099400	28953128	26612768	30189884	32245562	29427632
345	cysteine	Amino Acid	Methionine, Cysteine, SAM and Taurine Metabolism	1868	LC/MS Pos Early	800	1488	122.027	52-90-4;56-89-3	5862	5653	C00097	HMDB00574	69868848	36037904	38817936	61550688	62634304	56373340	7311781	11098010	11096579	4944490	5207595	5481909	7945510	4922301	5590720	6948241	5575594	8215434	1469921	944409	1300661	882948	724640	664979
423	cysteine-glutathione disulfide	Amino Acid	Glutathione Metabolism	35159	LC/MS Pos Early	100001437	2465	427.095	13081-14-6	4247235	3455404		HMDB00656				1033439	1280450	1210928	345396		303733		227115	337085	319119	252803	271181	325670	198577	451244		225016		182877	171514	169112
426	cysteinylglycine	Amino Acid	Glutathione Metabolism	35637	LC/MS Pos Early	278	2132	179.048	19246-18-5	439498	58762	C01419	HMDB00078	824478		170142	3452791	3399562	2349200	536966	1007209	1536871	602893	690398	468747	2663533	1332805	1751413	1572736	3698742	1954326
347	cystine	Amino Acid	Methionine, Cysteine, SAM and Taurine Metabolism	56	LC/MS Polar	279	3424	239.017	56-89-3	67678	575	C00491	HMDB00192	1013561	343881	801510	445156	309813	166398
2851	cytidine	Nucleotide	Pyrimidine Metabolism, Cytidine containing	514	LC/MS Pos Early	827	2124	244.093	65-46-3	6175	5940	C00475	HMDB00089	274842	109433	90320	128781		143698	38800128	58294876	56437056	23758264	29408636	22124220	158145	107486	194713	193384	144139		608224	378057	377503	366445	196620	292984
1512	cytidine 5'-diphosphocholine	Lipid	Phospholipid Metabolism	34418	LC/MS Polar	1220	4200	533.106	33818-15-4	13804	21531769	C00307	HMDB01413	29840			43064			59803	78277	141052			53859	194647	45405	71369	79662	144798	146265
2848	cytidine 5'-monophosphate (5'-CMP)	Nucleotide	Pyrimidine Metabolism, Cytidine containing	2372	LC/MS Pos Early	282	835	324.059	63-37-6	6131	5414497	C00055	HMDB00095	698666	318729	436636	728648	929806	609774	3678191	4879395	5177429	3459808	3031630	2019331	2761578	1935225	4206350	3578902	3002664	3399973	391500	249799	253633	218168		146497
998	cytidine 5'-monophospho-N-acetylneuraminic acid	Carbohydrate	Nucleotide Sugar	36831	LC/MS Polar	1223	3900	613.14	3063-71-6	448209		C00128	HMDB01176	58162			51471	65041	57654	143131	265574	299578	128875	130252	79043	183297	129494	137299	131276	127220	140159			27317
2847	cytidine diphosphate	Nucleotide	Pyrimidine Metabolism, Cytidine containing	2841	LC/MS Neg	280	580	402.011	34393-59-4	6132	5902	C00112	HMDB01546							79769	290802	378784	82775	175439	141261	722848	228027	246085	299805	453156	254718
1324	deoxycarnitine	Lipid	Carnitine Metabolism	36747	LC/MS Pos Early	100001662	2052	146.118	6249-56-5	134	705	C01181	HMDB01161	2859252	1307551	1295957	2906689	3200210	2382655	3307456	5620286	7426109	2150578	2993768	2467241	12686550	5760890	7950744	7049888	11966116	6037886					182970
1862	diacylglycerol (12:0/18:1, 14:0/16:1, 16:0/14:1) [1]*	Lipid	Diacylglycerol	55002	LC/MS Pos Late	100010958	2636	556.494						886550	421925	725445	739579	813752	651176	1415843	1871439	2315763	2021212	2128699	1530886	638550	825133	653033	688710	572175	940713
1863	diacylglycerol (12:0/18:1, 14:0/16:1, 16:0/14:1) [2]*	Lipid	Diacylglycerol	55001	LC/MS Pos Late	100010959	2716	556.494						9862240	5980474	7618295	9463881	7863911	7402296	19574286	23697286	21990450	19842184	20610896	14966673	13262994	10283524	9969615	9732001	8061112	12046245	3137013	3085749	2268804	2181276	3192272	3392528
2783	diadenosine triphosphate	Nucleotide	Purine Metabolism, Adenine containing	47397	LC/MS Neg	100002712	1213.7	755.075	56432-02-1			C06197	HMDB01155	95264	34212	56145	117982	101602	95410	113206	217281	196405	118472	102493	80053	169557	101650	120385	113461	121488	120531
1128	dihomo-linoleate (20:2n6)	Lipid	Polyunsaturated Fatty Acid (n3 and n6)	17805	LC/MS Neg	1231	5730	307.264	2091-39-6	6439848	4944228	C16525	HMDB05060	19615028	4948530	9888770	8772073	7083926	7817554	5638809	14824449	12738232	3912860	3440326	4316217	17056552	16049997	17897820	32437026	9810879	26238208	20179124	15882749	21000660	13503238	23050678	16175660
1123	dihomo-linolenate (20:3n3 or n6)	Lipid	Polyunsaturated Fatty Acid (n3 and n6)	35718	LC/MS Neg	100001739	5596	305.249	17046-59-2	5280581	4471954	C03242	HMDB02925	4428077	1354676	2051443	2370400	2242392	2038521	1710682	5600913	4189617	1176106	1012988	1038330	3862027	2112972	4082210	6449640	1912300	5408003	3291048	2505096	2497638	2085640	4119714	2636848
862	dihydroxyacetone phosphate (DHAP)	Carbohydrate	Glycolysis, Gluconeogenesis, and Pyruvate Metabolism	15522	LC/MS Neg	309	603	168.991	102783-56-2	668	3833110	C00111	HMDB01473						258772		828072	394492				740579	187032	161298	471063	648198		1545211	1397513	675334	1788155	1021327	963295
377	dimethylarginine (SDMA + ADMA)	Amino Acid	Urea cycle; Arginine and Proline Metabolism	36808	LC/MS Pos Early	100001810	2850	203.15	102783-24-4	123831	110375	C03626	HMDB01539	17341864	8645572	10430536	8975967	9026662	8139155	7320821	9397584	9157868	5230602	5418828	3849647	13010801	8900947	10837046	11181055	8806118	13523525	10989298	6526205	7186107	8429400	3589139	3903248
1127	docosadienoate (22:2n6)	Lipid	Polyunsaturated Fatty Acid (n3 and n6)	32415	LC/MS Neg	100001182	6034	335.296	7370-49-2	5282807	4445934	C16533	HMDB61714	6482790	1181238	3437127	1920271	1682391	1780926	706839	1580459	1821221	426457	455748	751856	3104514	3693239	2943694	7891440	1800980	4332317	2776078	2392460	3785177	2368415	3545950	2548149
1115	docosahexaenoate (DHA; 22:6n3)	Lipid	Polyunsaturated Fatty Acid (n3 and n6)	44675	LC/MS Neg	100000665	5525	327.233	6217-54-5	445580	393183	C06429	HMDB02183	4815467	1657212	2941351	2705836	2494995	1735943	2271881	6831634	5411384	1874993	1458702	1907592	1987200	1133747	1883644	3200823	939394	2690998			210660
1114	docosapentaenoate (n3 DPA; 22:5n3)	Lipid	Polyunsaturated Fatty Acid (n3 and n6)	32504	LC/MS Neg	100001181	5571	329.249	2234-74-4	6441454		C16513	HMDB01976	3793367	1168274	1588917	1386505	1628434	1224186	1846061	5816681	4778130	963583	992154	1003466	2661987	1446394	2326980	4074621	1296479	2364072
1126	docosapentaenoate (n6 DPA; 22:5n6)	Lipid	Polyunsaturated Fatty Acid (n3 and n6)	37478	LC/MS Neg	100001580	5624.5	329.249	25182-74-5	6441454	4945614	C16513	HMDB01976	386152	596074	306920	282206	210501	734653	481085	479654	1122997	1525975	213065	200903	325168	581911	352779	645473	426418	435747
1113	eicosapentaenoate (EPA; 20:5n3)	Lipid	Polyunsaturated Fatty Acid (n3 and n6)	18467	LC/MS Neg	2050	5450	301.217	10-2005-9;10417-94-4	446284	393682	C06428	HMDB01999	4101277	1416481	1847661	4314123	3731389	2345999	2182604	3751712	3079775	2444613	2150150	1665739	2002640	1105878	2093180	1733763	1081470	2176528			535986	616672	677657	640273
1097	eicosenoate (20:1)	Lipid	Long Chain Fatty Acid	33587	LC/MS Neg	100001335	5950	309.28		5282768	4445895		HMDB02231	44873296	11236573	27747712	17059714	14896130	16844806	13737808	25500684	32994808	9738874	7667219	14965781	28299952	36350560	25033358	68608864	16407276	38282040	23265796	19811834	34531324	17649836	29140338	22916472
3261	ergothioneine	Xenobiotics	Food Component/Plant	37459	LC/MS Pos Early	100002154	850	230.096	58511-63-0	3032311	2297320	C05570	HMDB03045													519391	269804	255478	274471	422532	124301
1102	erucate (22:1n9)	Lipid	Long Chain Fatty Acid	1552	LC/MS Neg	1087	6355.6	337.311	112-86-7	5281116	7924	C08316	HMDB02068	4450378	1859499	2833769	2735626	2325348	2659026	2787045	5658248	5206780	2214070	1864699	1818157	8609020	6933037	7902326	11566772	4979296	11343395	5236009	5345642	5167755	5053336	6983493	6014566
3263	erythritol	Xenobiotics	Food Component/Plant	20699	LC/MS Polar	100000846	1491	167.056	149-32-6	222285	13835932	C00503	HMDB02994						49851	233343	350117	434698	176792	168856	208029	933820	453511	531353	543254	724354	425825
1031	erythronate*	Carbohydrate	Aminosugar Metabolism	42420	LC/MS Polar	100001320	2186	135.03	88759-55-1	2781043	2061231		HMDB00613	4039121	2216891	2398606	3784130	5963710	4569172	8828460	16646456	19558242	5909142	8337784	7092150	23616816	10668973	13643821	11804083	17654632	11400748	504624	247997	388987	314295	195125	245004
309	ethylmalonate	Amino Acid	Leucine, Isoleucine and Valine Metabolism	15765	LC/MS Polar	2054	2785	131.035	601-75-2	11756	11263		HMDB00622	296838	187964	178420	322990	422774	308392	317883	545365	675113	209772	326112	187932	4590687	2495883	3110571	2999573	3946928	2085445
2902	flavin adenine dinucleotide (FAD)	Cofactors and Vitamins	Riboflavin Metabolism	2134	LC/MS Neg	327	2425	784.15	146-14-5;84366-81-4	643975	559059	C00016	HMDB01248	263098	157746	203789	234636	211840	218299	199282	241715	245797	191297	188979	197883	1027120	709521	685524	762293	777533	841192	286356	213073	193642	211257	203490	158926
2903	flavin mononucleotide (FMN)	Cofactors and Vitamins	Riboflavin Metabolism	15797	LC/MS Neg	100000251	2390	455.097	130-40-5	710	690	C00061	HMDB01520																			63578	41870	45719	46135	36590	17529
958	fructose	Carbohydrate	Fructose, Mannose and Galactose Metabolism	48195	LC/MS Polar	878	2022.2	225.062	57-48-7	5984	5764	C00095	HMDB00660	482804	296331	372635	603647	628271	520396	515079	518189	261910	250014	269486	442585	4323179	3458134	3764340	4182274	5203666	4315458
857	fructose-6-phosphate	Carbohydrate	Glycolysis, Gluconeogenesis, and Pyruvate Metabolism	12021	LC/MS Polar	1232	4261	259.022	103213-47-4	69507	19969987	C05345	HMDB00124				50135									478503	130106	223917	124369	326052	109617
1048	fumarate	Energy	TCA Cycle	1643	LC/MS Polar	330	3084	115.004	100-17-8	444972	10197150	C00122	HMDB00134	3427156	1358699	1310699	2209628	3108436	2587129	3528126	4530878	3563902	2162183	2249880	1645720	6252213	3119915	4027833	4443725	6901641	3401690	237264	196531	206038	199276	204655	228873
974	galactitol (dulcitol)	Carbohydrate	Fructose, Mannose and Galactose Metabolism	1117	LC/MS Polar	1003	2309.7	181.072	608-66-2	11850	11357	C01697	HMDB00107					25651	9666	34190	49289	81025	15087	38811	47007	3389689	1605984	2071031	1606506	2285966	1838359
445	gamma-glutamyl-epsilon-lysine	Peptide	Gamma-glutamyl Amino Acid	33934	LC/MS Pos Early	100001262	2717	276.155	17105-15-6	7015684;7015685	5378717		HMDB03869									72568			66722	232975	145607	162984	166118
437	gamma-glutamylcysteine	Peptide	Gamma-glutamyl Amino Acid	1778	LC/MS Pos Early	1036	2118	251.07	636-58-8	842	819	C00669	HMDB01049	902982	272589	428449	790204	873608	628053	223860	442710	768610		259261		904994	421129	561557	500364	602292	357940
438	gamma-glutamylglutamate	Peptide	Gamma-glutamyl Amino Acid	36738	LC/MS Neg	331	598.3	275.088	1116-22-9	92865	83831	C05282	HMDB11737	512909	247796	242675	561897	686507	531069	254964	336344	340751	227638	213598	247376	712899	407039	400258	559623	498619	482819	84389	53540	72598	61039	49757	53685
439	gamma-glutamylglutamine	Peptide	Gamma-glutamyl Amino Acid	2730	LC/MS Pos Early	1140	1430	276.119	10148-81-9	150914	133013	C05283	HMDB11738	174105				219145
442	gamma-glutamylisoleucine*	Peptide	Gamma-glutamyl Amino Acid	34457	LC/MS Neg	100001485	1635	259.13		14253342	21403145		HMDB11170	30219			27192	23412		62784	81822	108852	62997	53153	59848	83050	46296	60670	62144	79839	21675
443	gamma-glutamylleucine	Peptide	Gamma-glutamyl Amino Acid	18369	LC/MS Neg	1268	1685	259.13	2566-39-4	151023	133115		HMDB11171	63910	23094		45685	52296	53378	57111	86476	100748	55436	41218	41091	87370	36942	67411	51298	74458	26972
451	gamma-glutamylvaline	Peptide	Gamma-glutamyl Amino Acid	43829	LC/MS Pos Early	100001126	2700	247.129	2746-34-1	7015683			HMDB11172	89212				124234		318288	449967	486894	263630	287552	341771	435636	216599	483515	313496	482239	172973
3194	gluconate	Xenobiotics	Food Component/Plant	587	LC/MS Polar	338	2922	195.051	527-07-1	10690	10240	C00257	HMDB00625	3422137	3233891	3133517	3501402	3992148	4626600	139875	159647		104816	168553		3201154	3880171	3078302	4065684	3227142	7555944
1004	glucosamine-6-phosphate	Carbohydrate	Aminosugar Metabolism	580	LC/MS Polar	290	4521.5	258.038	3616-42-0	439217	8013767	C00352	HMDB01254	48620			209693	131169	91694						47701	302921	113554	318547	107425	316401	165671
853	glucose	Carbohydrate	Glycolysis, Gluconeogenesis, and Pyruvate Metabolism	48152	LC/MS Polar	572	2342	225.062	50-99-7	79025	71358	C00031	HMDB00122	3477793	2689838	2506813	3853158	3657453	3310803	672942	392161	351973	420304	303490	604682	1897959	2031043	1795693	2215771	2536320	3523054	131144	83873		170694	74056	182634
854	glucose 6-phosphate	Carbohydrate	Glycolysis, Gluconeogenesis, and Pyruvate Metabolism	31260	LC/MS Polar	291	4537	259.022	103192-55-8	5958	19952394	C00668	HMDB01401	73266		31499	213624	137664	109939						103858	506762	231014	527757	221134	479027	175644
1008	glucuronate	Carbohydrate	Aminosugar Metabolism	15443	LC/MS Polar	100000257	3233.3	193.035	207300-70-7	444791	58552	C00191	HMDB00127	1607531	1832607	1836095	1625387	2120132	2572104		155291	125526	64939	88540	54772	294286	227381	215124	246091	235506	338862		25084	34843
41	glutamate	Amino Acid	Glutamate Metabolism	57	LC/MS Pos Early	561	1500	148.06	56-86-0	611	591	C00025	HMDB00148	246448624	126112608	141842896	245631632	257680672	226786576	488759104	752697600	794626496	388825440	390579520	478676832	753332928	329716992	453679616	396209856	727630400	224228752	42292688	34443912	37095304	35751960	27876156	25516640
52	glutamate, gamma-methyl ester	Amino Acid	Glutamate Metabolism	33487	LC/MS Pos Early	100001103	2170	162.076	1499-55-4	68662	66546			373974	168987		514246	544041	521721	375414	455805	413578	467303	553176	449153	753427	189783	206718		362703	153530
42	glutamine	Amino Acid	Glutamate Metabolism	53	LC/MS Pos Early	563	1291	147.076	56-85-9	5961	5746	C00064	HMDB00641	24512784	9067977	10177232	9007145	9873180	9963259	59939644	76087624	37698672	53442424	34400688	121389864	12413925	7864859	12157761	11469719	17763628	9164481	20162184	18260544	20482308	19224960	16539888	14759912
91	glutarate (pentanedioate)	Amino Acid	Lysine Metabolism	396	LC/MS Polar	339	2900	131.035	110-94-1	743	3618533	C00489	HMDB00661	209980		121796	138660	207386	187872	256517	148864	193854	157833	158278		229240	149077	264205	169215	201698	174344	121978		69325			138573
421	glutathione, oxidized (GSSG)	Amino Acid	Glutathione Metabolism	27727	LC/MS Pos Early	448	2667	613.159	103239-24-3	65359	58835	C00127	HMDB03337					149093		1278850	1220382	1612715	1194783	945104	1290247	3989619	2497350	2622210	2945421	2959172	2688636	462356				262811
420	glutathione, reduced (GSH)	Amino Acid	Glutathione Metabolism	2127	LC/MS Pos Early	496	2000	308.091	70-18-8	124886	111188	C00051	HMDB00125	483669			9272666	10989768	7666999	97098912	143971248	190498240	77048848	94450616	87553760	360289024	213854128	268976256	246582320	290374848	190208096	3304801	3752470	4384786	2788876	2504861	2501963
873	glycerate	Carbohydrate	Glycolysis, Gluconeogenesis, and Pyruvate Metabolism	1572	LC/MS Polar	1052	2070.4	105.019	600-19-1	752	732	C00258	HMDB00139	89847504	53814720	62897508	92884776	98546312	67590264	365035	514434	433426	421632	404654	495754	47852332	79830248	69263568	86217360	43311764	148891760	384974	181524	383419	183147	163974	190445
1822	glycerol	Lipid	Glycerolipid Metabolism	15122	LC/MS Neg	1254	758	91.0401	56-81-5	753	733	C00116	HMDB00131	1333595	495032	763125	933014	739698	680692	415050	394922	665582		267906	425865	814200	449225	549990	519993	571861	796335	324062	483954	401780	386206	283239	381790
1823	glycerol 3-phosphate	Lipid	Glycerolipid Metabolism	43847	LC/MS Neg	100000258	613.2	171.006	29849-82-9	754	734	C00093	HMDB00126	464113	368545	458891	663519	728291	506156	3933104	4575396	4839957	2717800	2775336	1989529	726994	479995	608587	467810	540599	429807	853270	733900	795020	579532	618912	696106
1519	glycerophosphoethanolamine	Lipid	Phospholipid Metabolism	37455	LC/MS Polar	100001620	3075	214.049	33049-08-0	123874	110410	C01233	HMDB00114	1897983	1252479	1312282	2021215	2061979	1698005	1147252	1882015	2056237	1159689	1342893	874795	2170729	1212273	1552134	1288366	1560235	1610869	313872	155996	193760	148745	198691	215035
1828	glycerophosphoglycerol	Lipid	Glycerolipid Metabolism	48857	LC/MS Polar	100001619	2430	245.043		439964	388990	C03274		814570	443170	480590	763107	851485	761889	384552	565105	622356	313119	340147	335067	1549592	790498	1020156	927432	1249126	962263	496294	407231	370420	346382	470526	511237
1521	glycerophosphoinositol*	Lipid	Phospholipid Metabolism	47155	LC/MS Polar	100001621	3850	333.059	16824-65-0					264340	168357	171761	336056	342293	230324	389159	500351	420867	320583	342358	213168	836798	466639	585680	509997	583563	772751	491228	248669	254984	206821	236474	239848
1513	glycerophosphorylcholine (GPC)	Lipid	Phospholipid Metabolism	15990	LC/MS Pos Early	100000269	672	258.11	28319-77-9	71920	571409	C00670	HMDB00086	250818848	187233728	209493488	260655344	276391552	248922640	102717232	139140320	147239152	106005712	121075264	94425184	360427392	238199424	285064832	256634144	258764960	261733232	20650116	11299413	13049435	12058686	16542188	15264502
1	glycine	Amino Acid	Glycine, Serine and Threonine Metabolism	58	LC/MS Pos Early	340	1375	76.0393	56-40-6	750	730	C00037	HMDB00123	64770380	37250912	42743348	58492756	60831388	54389696	48588752	71502512	64758124	35142728	37181864	44341480	61223660	33502512	42512008	36477184	45927748	34206352	14537518	9105482	10587343	8018792	8036520	6718681
1936	glycosyl-N-palmitoyl-sphingosine	Lipid	Sphingolipid Metabolism	53013	LC/MS Pos Late	100009272	2623	700.572						7621764	7012110	8867947	8200990	7738055	8042670	30619176	33090556	29106402	26593898	29567034	29143928	19574528	18564120	16921952	16552585	12289822	19362996	3170268	2679900	2592811	2893803	2724720	2732602
1935	glycosyl-N-stearoyl-sphingosine	Lipid	Sphingolipid Metabolism	52234	LC/MS Pos Late	100001882	3053	728.604								188479	274554		117582	3906955	3473578	3331533	3170810	3506969	3499937	316988	258869	212083			275680					73709
586	glycylleucine	Peptide	Dipeptide	34398	LC/MS Neg	100001258	1890.6	187.109	869-19-2	92843	83812	C02155	HMDB00759	25266	25341	27237	36352	25823	30674							27114		21477			23909	1922064	932439	840181	901022	580426	399158
596	glycylvaline	Peptide	Dipeptide	18357	LC/MS Pos Early	100000487	2734	175.108	1963-21-9	97417	2006926		HMDB28854	60218																		387446	171447	185822	189083	89479	90712
401	guanidinoacetate	Amino Acid	Creatine Metabolism	43802	LC/MS Pos Early	344	1937	118.061	352-97-6	763	743	C00581	HMDB00128	245052						1625697	1605053	1389154	913676	964831	1560574	5297221	3222374	3937140	3889089	4172509	4016321
2793	guanine	Nucleotide	Purine Metabolism, Guanine containing	32352	LC/MS Pos Early	172	2032	152.057	73-40-5	764	744	C00242	HMDB00132	874852	269979	325127	345811	389393	240442	8123703	13034083	16514307	5108126	6401571	13793594	7589007	9240180	7973905	13215074	9414368	20407894	1233099	617881	608694	489081	598828	527297
2792	guanosine	Nucleotide	Purine Metabolism, Guanine containing	1573	LC/MS Pos Early	1099	1728	284.099	118-00-3	6802	6544	C00387	HMDB00133	6516323	3789251	4593313	6809708	6057710	4951749	959755	1366593	1357013	932817	1075934	5988254	9906875	10165613	10393997	11573597	8318539	15023786	622723	302711	439634	320709	186715	258506
2787	guanosine 5'- monophosphate (5'-GMP)	Nucleotide	Purine Metabolism, Guanine containing	2849	LC/MS Pos Early	347	800	364.065	5550-12-09	6804	741	C00144	HMDB01397					96997		8047325	9653553	12463775	5907681	6849317	4383522	5018650	2917634	5298590	3917623	4273348	4086987
993	guanosine 5'-diphospho-fucose	Carbohydrate	Nucleotide Sugar	15903	LC/MS Neg	335	755	588.075	15839-70-0		21402997			70303		61324	137515	139894	96121	165077	227329	249755	141646	140578	117553	373931	234153	274577	272806	227002	292310	203817	175713	193339	162429	147701	119228
2918	gulonate*	Cofactors and Vitamins	Ascorbate and Aldarate Metabolism	46957	LC/MS Polar	100001586	2750	195.051	20246-53-1	9794176	7969943		HMDB03290	1515213	774630	793546	1688258	2734312	2088137	183464	285659	547138	144594	187927	132222	2501285	871767	1269995	1154733	1484921	1115344
2955	heme	Cofactors and Vitamins	Hemoglobin and Porphyrin Metabolism	41754	LC/MS Pos Late	100001386	1124	616.176	14875-96-8	26945		C00032	HMDB03178								1151276	1158061		820311	232038	1195990	827978	195179	1342884	612920	1207032
3904	HEPES	Xenobiotics	Chemical	21248	LC/MS Neg	100000843	1022	237.091	7365-45-9	23831	22278			705948	468288	515707	528295	598429	492269	562358	529002	464677	555988	549324	464563	523543	520038	438969	405275	490778	533791	59685548	42487560	51723432	49599952	37595072	36115956
1066	heptanoate (7:0)	Lipid	Medium Chain Fatty Acid	1644	LC/MS Neg	925	3670	129.092	111-14-8	8094	7803	C17714	HMDB00666							136690	166946	122455			245198		132671	77812	101674		108940	88181		169914			139289
1301	hexanoylcarnitine	Lipid	Fatty Acid Metabolism(Acyl Carnitine)	32328	LC/MS Pos Late	100000781	850	260.186	6920-35-0	6426853	4932273		HMDB00705	563044		228059	1143915	1055443	966287		110571					2282561	1060619	1060684	692614	1541806	438478
2986	hippurate	Xenobiotics	Benzoate Metabolism	15753	LC/MS Neg	100000014	2106.9	178.051	495-69-2	464	451	C01586	HMDB00714	50215		52117	74899		36852	101207	156247	120159	74779	64460	86628	142528	78610	99081	93463	111901	75837	133814
59	histidine	Amino Acid	Histidine Metabolism	59	LC/MS Neg	355	755.9	154.062	5934-29-2	6274	752	C00135	HMDB00177	3101091	1614337	2474679	2318737	2492044	2037878	3891171	4321722	2849973	2515467	2348914	2900400	8311558	5361950	6158391	5524889	6474135	5506419	2396408	1612096	1688773	1406375	1574555	1155291
372	homoarginine	Amino Acid	Urea cycle; Arginine and Proline Metabolism	22137	LC/MS Pos Early	100000961	2882	189.135	156-86-5	9085	8732	C01924	HMDB00670	767284	43939	103482	94585	68858	128386	779659	377508	180174	163317	130190	706803	180787	89928	509174	569996	141185	346394
373	homocitrulline	Amino Acid	Urea cycle; Arginine and Proline Metabolism	22138	LC/MS Pos Early	100000963	1908	190.119	1190-49-4	65072	58582	C02427	HMDB00679							130196	267878	106805			79285	319061	206374	233555	180572	245431	247055
337	homocysteine	Amino Acid	Methionine, Cysteine, SAM and Taurine Metabolism	15128	LC/MS Pos Early	311	2155	136.043	454-29-5	778	757	C00155	HMDB00742	124344						201086	155131	144811				519651		256904	338961	432433	455443
355	hypotaurine	Amino Acid	Methionine, Cysteine, SAM and Taurine Metabolism	590	LC/MS Pos Early	358	724	110.027	300-84-5	107812	96959	C00519	HMDB00965	1214807	366542	474908	1533653	1702865	1351661	2458393	4350192	5762888	2321387	2393957	2269969	7426838	3266040	4611411	3544741	5931391	2507194
2738	hypoxanthine	Nucleotide	Purine Metabolism, (Hypo)Xanthine/Inosine containing	3127	LC/MS Neg	171	1291.2	135.031	68-94-0	790	768	C00262	HMDB00157	22213008	12947229	14763953	19578170	18924984	17779200	4543421	7251025	8957764	3920917	3810280	6321451	30223480	22403420	22144340	25264068	24155752	29232290	7215757	5192805	5517471	4428021	3922662	4101342
71	imidazole lactate	Amino Acid	Histidine Metabolism	15716	LC/MS Pos Early	100000263	2040	157.061	14403-45-3	440129	389128	C05568	HMDB02320							70678	266412	211915		61348
70	imidazole propionate	Amino Acid	Histidine Metabolism	40730	LC/MS Pos Early	100003434	2263	141.066	1074-59-5	70630	63798		HMDB02271	75486				90443		579892	1162434	1355363	425710	652803	445094	93100
224	indolelactate	Amino Acid	Tryptophan Metabolism	18349	LC/MS Polar	100000463	1002	204.067	832-97-3	92904	83867	C02043	HMDB00671	54279												123377	119459	63946	108142	62344	174807
2737	inosine	Nucleotide	Purine Metabolism, (Hypo)Xanthine/Inosine containing	1123	LC/MS Neg	361	1602.1	267.073	58-63-9	6021	21241953	C00294	HMDB00195	14808846	8554909	9527437	15836712	13983197	12986286	11222041	13383055	13703003	9633830	8836507	26722612	47179936	32783744	35311624	36980696	36204060	33866016	3106591	870671	1415670	923541	532776	650154
1490	inositol 1-phosphate (I1P)	Lipid	Inositol Metabolism	43849	LC/MS Polar	370	4785	259.022	573-35-3;106032-59-1	440194	17215924	C04006	HMDB00213							34091	37665	34956				69700	53179	89243	75183	95652	104602
860	Isobar: fructose 1,6-diphosphate, glucose 1,6-diphosphate, myo-inositol 1,4 or 1,3-diphosphate	Carbohydrate	Glycolysis, Gluconeogenesis, and Pyruvate Metabolism	46896	LC/MS Neg	100002180	551	338.989						126439	74802	101060	77146	89378	70507	852186	612122	307104	538761	640479	422930	305961	320535	397757	341918	432984	383467	1683756	1521356	1385936	1162187	1411157	1228166
313	isobutyrylcarnitine	Amino Acid	Leucine, Isoleucine and Valine Metabolism	33441	LC/MS Pos Early	100001055	2810	232.154	25518-49-4	168379			HMDB00736	1287690	588497	555686	856014	905105	880120	390749	562684			336723	370866	3885222	1827347	2333138		2827680	1920599	525124		535114
296	isoleucine	Amino Acid	Leucine, Isoleucine and Valine Metabolism	1125	LC/MS Pos Early	376	2800	132.102	73-32-5	6306	769	C00407	HMDB00172	129061464	77327672	89655424	104995952	117364848	99670048	167829568	175193536	118198136	96604376	95368736	166765168	410199840	246712128	303885888	303546368	350512032	256217920	53272576	42180592	49544580	40760936	36127976	31977310
620	isoleucylglycine	Peptide	Dipeptide	40008	LC/MS Neg	100003169	1992	187.109	868-28-0	342532	303621			133091		121866	44082	29998			21883				262964	58776	74624	29268			40602	325889	146509	424064	421068	143133	291239
276	isovalerylcarnitine	Amino Acid	Leucine, Isoleucine and Valine Metabolism	34407	LC/MS Pos Early	100001393	3085	246.17	31023-24-2	6426851	4932271		HMDB00688	647539	720793	405032	811875	1053538	803919	1109576	784024	837951	1038301	943079	648215	1431418	1055440	1172314	847978	1442852	937228	554530	764177		1017397	676857	755614
230	kynurenine	Amino Acid	Tryptophan Metabolism	15140	LC/MS Pos Early	100000265	2739	209.092	2922-83-0	161166	141580	C00328	HMDB00684	383803							894547				654453	756209		923632	622507	372017						539405
870	lactate	Carbohydrate	Glycolysis, Gluconeogenesis, and Pyruvate Metabolism	527	LC/MS Neg	482	681.6	89.0244	79-33-4	612	592	C00186	HMDB00190	29595804	8587918	14599049	32083800	26706800	17801864	6853961	7601187	5840644	5055545	4072263	3731812	72222432	25922120	42523260	31252924	39705600	35843832	1090954	570038		193648	556952	1111937
1937	lactosyl-N-palmitoyl-sphingosine	Lipid	Sphingolipid Metabolism	53010	LC/MS Pos Late	100009030	2527	862.625	4201-62-1					1411339	1410326	1767047	1840575	1615812	1747635	6444793	6934165	5746077	5929823	5682360	6485132	6424284	5283944	5325035	4463393	3381823	6291201	904947	505255	673663	749985	581852
268	leucine	Amino Acid	Leucine, Isoleucine and Valine Metabolism	60	LC/MS Pos Early	397	2864	132.102	61-90-5	6106	5880	C00123	HMDB00687	103295152	66879896	72672768	76179720	82370384	71135080	105804648	112654160	89008568	69989040	67250896	105307336	230782080	153160800	181734496	182104544	202383696	162841616	98254776	66453544	81017864	73601328	57086512	52954100
633	leucylalanine	Peptide	Dipeptide	40010	LC/MS Pos Early	100003179	2801	203.139	7298-84-2	259321	227625			69328																		1212431	644927	556815	952386	360842	401416
800	leucylglutamine*	Peptide	Dipeptide	53061	LC/MS Neg	100003183	1965	258.146		4305457	3511125																					433416	164900	115017	186529	97623	77570
638	leucylglycine	Peptide	Dipeptide	40045	LC/MS Pos Early	100003185	2778	189.123	686-50-0	79070	71402			132349	125901	241843	232168	176298							329334		83254		79080			4535110	2264582	2723420	2539276	1657820	1566462
1119	linoleate (18:2n6)	Lipid	Polyunsaturated Fatty Acid (n3 and n6)	1105	LC/MS Neg	180	5535	279.233	60-33-3	5280450	4444105	C01595	HMDB00673	27925774	10462530	14899734	16731524	14738236	13258122	12812809	32974320	29362906	11745560	9994401	10031451	15364259	9803211	12910344	18504558	8665189	22193536	14133433	12954669	11610524	10028756	15557273	14420438
81	lysine	Amino Acid	Lysine Metabolism	1301	LC/MS Pos Early	407	2850	147.113	56-87-1	5962	5747	C00047	HMDB00182	66829752	38644816	46407596	40329964	43064724	38641952	81068544	87663048	73509776	56266440	61777640	67525656	67771368	52465996	59202416	63879140	51818208	72089208	54083072	39898200	43972932	42452636	34527248	31352354
1049	malate	Energy	TCA Cycle	1303	LC/MS Neg	409	615.6	133.014	6915-15-7	525	510	C00149	HMDB00156	46108628	22211378	24155594	37327280	50788572	41754368	47521320	52882288	48248248	35269232	34576696	30677112	87335768	48402596	61756740	60758776	93364720	45139168	4455535	4168081	3434189	3468801	3414551	3219606
917	maltotetraose	Carbohydrate	Glycogen Metabolism	15910	LC/MS Neg	100000275	910	665.215	34612-38-9	446495	393830	C02052	HMDB01296	306195	194301	237904	130799	213446	211998										34380		15764
919	maltotriose	Carbohydrate	Glycogen Metabolism	44688	LC/MS Neg	100000276	812	503.162	1109-28-0	439586	388669	C01835	HMDB01262	441259	333558	406876	273059	362070	341050							165504	185542		158042	127332	250169
963	mannitol/sorbitol	Carbohydrate	Fructose, Mannose and Galactose Metabolism	46142	LC/MS Polar	100001740	2260	181.072		5780	440	C01507	HMDB00247	260352	209937	213970	222472	252187	328489	463039	549679	370047	265295	335494	411409	12264497	6419133	8582693	7844178	14425810	6804837	494192					600242
964	mannose	Carbohydrate	Fructose, Mannose and Galactose Metabolism	48153	LC/MS Polar	803	2200	225.062	3458-28-4	18950	141983	C00159	HMDB00169	388227	321275	252046	368747	378376	381769							223992	330435	230023	356324	221787	624706
1130	mead acid (20:3n9)	Lipid	Polyunsaturated Fatty Acid (n3 and n6)	35174	LC/MS Neg	100001472	5650	305.249	20590-32-3	5312531	4471956		HMDB10378	9539166	2338587	4541685	7325499	6171394	4136253	4867684	14492459	12302507	2478120	2389676	2466603	13418900	8771064	13428599	22380694	7949230	20142610	14951500	14613230	15923471	12569344	20741224	14729700
328	methionine	Amino Acid	Methionine, Cysteine, SAM and Taurine Metabolism	1302	LC/MS Pos Early	415	2526	150.058	63-68-3	6137	5907	C00073	HMDB00696	54932868	35460052	40208072	37659648	40536712	38249056	61629204	66754440	50122192	41537836	39483416	62093504	91810032	60143952	74544912	79598024	84605192	69616696	45223084	31614620	38453852	35376920	25524314	25025050
332	methionine sulfone	Amino Acid	Methionine, Cysteine, SAM and Taurine Metabolism	44878	LC/MS Polar	100004635	1880	180.034	820-10-0	69961	63154									74802	140978	73998	33488		76022	88001		46449	60668	84997	52703
333	methionine sulfoxide	Amino Acid	Methionine, Cysteine, SAM and Taurine Metabolism	18374	LC/MS Pos Early	100000039	1272	166.053	3226-65-1	158980	139840	C02989	HMDB02005	447396		168519	448457	459406	311587	2810485	3887208	2981942	1924404	1677521	2135395	2585541	1564577	1753562	1614812	2422743	1525330	651959	331514	444769	340428
1285	methylmalonate (MMA)	Lipid	Fatty Acid Metabolism (also BCAA Metabolism)	1496	LC/MS Polar	418	3078.4	117.019	516-05-2	487	473	C02170	HMDB00202	594518	600899	732328	576977	486710	796702	834211	919363	695120	717787	653482	681380	2580980	1928359	2102809	2794688	1669151	2610192	377976		190638
2873	methylphosphate	Nucleotide	Purine and Pyrimidine Metabolism	37070	LC/MS Pos Early	100001805	544	113	7023-27-0	13130	12578		HMDB61711	897847	743378	902269	1006144	770182	757891	94712	217328	187227				357234	224116	247471	254555	253824	423732
288	methylsuccinate	Amino Acid	Leucine, Isoleucine and Valine Metabolism	15745	LC/MS Polar	2051	2800	131.035	498-21-5	10349	9922		HMDB01844	175178			140084	234766	138762	160088	217723	135473			134482	193378	153729	167639	141376	176751	153350	207494	165163	184176		164540	139385
1482	myo-inositol	Lipid	Inositol Metabolism	1124	LC/MS Polar	363	3506.3	225.062	87-89-8	892	10239179	C00137	HMDB00211	1715554	1430785	1256988	1524242	1773916	1185390	22344808	30438362	38057648	12763820	16240319	17976198	111140008	70821936	79812000	78130760	99178384	74198560	2367972	1191553	1427617	695571	1191917	1136534
1076	myristoleate (14:1n5)	Lipid	Long Chain Fatty Acid	32418	LC/MS Neg	100001198	5346.9	225.186	544-64-9	5281119	4444564	C08322	HMDB02000	3913767	2154844	2607770	3457716	2838517	2959426	7888036	11503495	11404687	7187276	7928227	4358857	3308524	2994049	3122970	3489136	2758929	4017494	1651423	2053016	1471485	2057758	2275567	1806724
1308	myristoylcarnitine	Lipid	Fatty Acid Metabolism(Acyl Carnitine)	33952	LC/MS Pos Late	100001270	1350	372.311	18822-89-4	53477791	4932274		HMDB05066	367788			206356		335584							942634	397891	616599	310780	962426	320907
45	N-acetyl-aspartyl-glutamate (NAAG)	Amino Acid	Glutamate Metabolism	35665	LC/MS Neg	100001612	575.3	303.083	3106-85-2	5255	5065	C12270	HMDB01067	298860	148177	156697	271430	313591	241089	17685712	27091638	34675980	16945492	17064946	15673439	870485	499447	545989	576005	761857	506471
1013	N-acetyl-glucosamine 1-phosphate	Carbohydrate	Aminosugar Metabolism	15741	LC/MS Polar	1212	4052	300.049	31281-59-1	440364	389323	C04256	HMDB01367	24443		36042				38776	48216	38406	22753		92464							153964	43237		24923	31015	24452
28	N-acetylalanine	Amino Acid	Alanine and Aspartate Metabolism	1585	LC/MS Neg	1110	861.2	130.051	97-69-8	88064	79449	C02847	HMDB00766	470325	241841	322058	392709	387572	357679	539530	839851	988927	496790	480710	517125	661650	414306	429275	482681	589483	473095	60472	57815	57433	49295	36705	30975
34	N-acetylaspartate (NAA)	Amino Acid	Alanine and Aspartate Metabolism	22185	LC/MS Polar	100000787	3143	174.041	997-55-7;997-55-7	65065	58576	C01042	HMDB00812	5777787	2364693	2973222	3715599	4800419	3866192	149193952	165184448	281706272	84679584	97656424	101332616	5227483	4280679	3919057	5466127	5368029	4063243	124652	106176	144600	112783	93772	80791
346	N-acetylcysteine	Amino Acid	Methionine, Cysteine, SAM and Taurine Metabolism	1586	LC/MS Neg	1107	1108	162.023	616-91-1	12035	11540	C06809	HMDB01890	28241			42997	23531	34805		40906	24360
1012	N-acetylglucosamine 6-phosphate	Carbohydrate	Aminosugar Metabolism	15107	LC/MS Polar	1213	4114	300.049	102029-88-9	439219	8216065	C00357	HMDB02817		44663	65659	55712	82561	51850	328766	365372	327743	304853	199720	230303	151248	97280	90809	68274		97018
1033	N-acetylglucosamine/N-acetylgalactosamine	Carbohydrate	Aminosugar Metabolism	46539	LC/MS Pos Early	100006435	715	222.097						8405001	8596963	9094266	5923858	6492281	7671456	11077659	14787099	21205556	12685209	10897949	11157719	10647845	10635152	11095416	12000020	16434652	32715540		1129125	1537520		1343521	1073875
1030	N-acetylglucosaminylasparagine	Carbohydrate	Aminosugar Metabolism	48149	LC/MS Pos Early	1215	1212	336.14	2776-93-4	123826	21403014	C04540	HMDB00489													390523	150416	219288	229844		247482
43	N-acetylglutamate	Amino Acid	Glutamate Metabolism	15720	LC/MS Pos Early	100000282	1050	190.071	5817-08-03	70914	1266066	C00624	HMDB01138	1361538	758298	904793	1844124	1956268	1587024	5443451	7555416	9161396	4324636	5089823	4504800	3903155	2929751	2797467	3056605	3356117	2146302
44	N-acetylglutamine	Amino Acid	Glutamate Metabolism	33943	LC/MS Polar	100001253	2140	187.072	2490-97-3	182230	158492	C02716	HMDB06029	86342	23709		71566	115175	98187	285065	525982	619358	217293	259861	258866	185022	77390	111411	66698	240777		92553	52356	54885	74456	41020
2	N-acetylglycine	Amino Acid	Glycine, Serine and Threonine Metabolism	27710	LC/MS Pos Early	100001006	826	118.05	543-24-8	10972	10507		HMDB00532				124275	122759	145596	151357	224217	226488		115198	81346	95480			108468
329	N-acetylmethionine	Amino Acid	Methionine, Cysteine, SAM and Taurine Metabolism	1589	LC/MS Neg	1083	1787	190.054	65-82-7	448580	395338	C02712	HMDB11745	2141658	1230458	1598913	1462445	1592196	1489215	1735268	2208661	1776252	1213190	1142196	1288108	1547207	1100341	1521056	1681112	1306768	1436613	561788	319229	411132	395388	218658	205703
1019	N-acetylneuraminate	Carbohydrate	Aminosugar Metabolism	32377	LC/MS Polar	1162	3072.6	308.099	131-48-6	439197	10292217	C00270	HMDB00230	432198	266705	287743	378493	352245	343132	1428154	2039327	2264795	1180619	1077055	1264600	912630	561114	625487	631238	640316	848931	417788	194335	209917	145746	162409	212358
412	N-acetylputrescine	Amino Acid	Polyamine Metabolism	37496	LC/MS Pos Early	192	2230	131.118	18233-70-0	122356	109095	C02714	HMDB02064	352599	147029	218531	319420	415793	284525	3214235	4158727	4899380	2663574	2884979	3201485	7221436	3847155	5150842	4419879	6165606	4228814	220639
10	N-acetylserine	Amino Acid	Glycine, Serine and Threonine Metabolism	37076	LC/MS Pos Early	100001851	811	148.06	97-14-3	65249	58744		HMDB02931	1979103	1831492	2273607	3600429	4107899	3423924	5083389	6433626	8040121	3673760	4618208	3848753	4680799	2799235	3235689	3663939	4247555	2745014	235635	220814	295933	235631	167775	143380
357	N-acetyltaurine	Amino Acid	Methionine, Cysteine, SAM and Taurine Metabolism	48187	LC/MS Neg	100005466	800	166.018		159864	140553			62870	27662	38585	94859	115996	94893	408341	628645	692481	390205	419232	339445	20767		19455
15	N-acetylthreonine	Amino Acid	Glycine, Serine and Threonine Metabolism	33939	LC/MS Neg	100001274	821.6	160.062	17093-74-2	152204	3841173			262960	122998	159487	231350	273462	232131	432814	708352	923252	391519	420485	352055	733165	400682	420496	459415	670120	446261	114705	67837	92069	75675	58387	51784
311	N-acetylvaline	Amino Acid	Leucine, Isoleucine and Valine Metabolism	1591	LC/MS Neg	1084	1704	158.082	96-81-1	66789	60154		HMDB11757							31240	40433	72443		21526		17104	18601		21797
381	N-delta-acetylornithine	Amino Acid	Urea cycle; Arginine and Proline Metabolism	43249	LC/MS Polar	100004523	2719.9	173.093		9920500	8096135									26196	76514				31918	128762	49465	86875	75897	132452	52705
330	N-formylmethionine	Amino Acid	Methionine, Cysteine, SAM and Taurine Metabolism	2829	LC/MS Neg	194	1543.8	176.039	4289-98-9	439750	388809	C03145	HMDB01015	275605	148456	181231	249240	298796	251585	180440	217456	253942	131621	123188	131460	571446	330351	425795	422201	447789	404118	57103	30500	39083			17572
390	N-monomethylarginine	Amino Acid	Urea cycle; Arginine and Proline Metabolism	43586	LC/MS Pos Early	100004488	2845	189.135	53308-83-1	132862	117259	C03884	HMDB29416	2050753	1178653	1604645	1334274	1272092	910483	892884	1050336	1033037	551356	681872	207390	1334205	1225694	1300463	1478540	998864	1457560	4577285	3157957	3545601	3241520	2287005	1815696
1476	N-oleoyltaurine	Lipid	Endocannabinoid	39732	LC/MS Neg	100003119	5610	388.253	52514-04-2	6437033	4941625			118485		93703			109743	345144	615119	572738	231740	126038	292842
1897	N-palmitoyl-sphinganine (d18:0/16:0)	Lipid	Sphingolipid Metabolism	52604	LC/MS Pos Late	100009028	3090	540.535	5966-29-0	5283572	4446685		HMDB11760	2523889	1692793	2109287	2377606	2303339	2243712	4859397	4793915	3910719	4636745	4094449	4205970	3067493	2120418	1784972	1825972	1394292	2994746	6121613	4956911	4721570	3314512	5197754	4227575
1916	N-palmitoyl-sphingosine (d18:1/16:0)	Lipid	Sphingolipid Metabolism	44877	LC/MS Pos Late	1518	2893	538.519	24696-26-2	5283564	4446677		HMDB04949	52185776	38207380	47802660	55431652	50463568	50065816	141050384	148570576	130815400	139739888	136084560	124457256	81757432	62794924	60930784	55358776	43765852	80322776	59265280	52768876	50454280	44718044	55331152	44781324
1478	N-palmitoyltaurine	Lipid	Endocannabinoid	39835	LC/MS Neg	100003239	5560	362.237	83982-06-3		14435932									103043	200319	220771			75359
1477	N-stearoyltaurine	Lipid	Endocannabinoid	39730	LC/MS Neg	100003240	5782	390.268	63155-80-6	168274	147194			152888					107346	99185	179332	165557
2765	N1-methyladenosine	Nucleotide	Purine Metabolism, Adenine containing	15650	LC/MS Pos Early	1242	2120	282.12	15763-06-1	27476	4573813	C02494	HMDB03331	152344						285713	434980	458315	164466	172956		266287	176661	217980	202800	114506	197014
2800	N2-methylguanosine	Nucleotide	Purine Metabolism, Guanine containing	35133	LC/MS Neg	100001467	1988	296.1	2140-77-4	3035422	2299669		HMDB05862								40951	44469	51013	34602		49565	31992	39473			55357	51223		39603	52893		51661
85	N6,N6,N6-trimethyllysine	Amino Acid	Lysine Metabolism	1498	LC/MS Pos Early	189	2825	189.16	23284-33-5	440120	140379	C03793	HMDB01325	6409170	3488627	4346312	4230983	4349878	3759151	1921208	3023931	3556207	1301089	1709545	1400245	3049153	1704322	2033609	2399579	1634005	3253768	1286718	936835	839944	1047579	506953	516858
2775	N6-carbamoylthreonyladenosine	Nucleotide	Purine Metabolism, Adenine containing	35157	LC/MS Neg	100001415	2164	411.127	24719-82-2	161466	141829		HMDB41623	35883			23154	16011	23447	27629	49524	52183	29670	35872	36555	50586	28673	42250	26587	51426	37680	24641			25941		16916
2784	N6-succinyladenosine	Nucleotide	Purine Metabolism, Adenine containing	48130	LC/MS Neg	100001664	980	382.1	4542-23-8				HMDB00912	78066			59378	65344	46602							767115	301152	320689	432258	729783	263160
2879	nicotinamide	Cofactors and Vitamins	Nicotinate and Nicotinamide Metabolism	594	LC/MS Pos Early	432	1942	123.055	98-92-0	936	911	C00153	HMDB01406	87134040	44347412	51390788	79958640	82882208	64235904	158722992	194333008	181677856	100381440	118429912	88054480	201888704	131727448	118147920	144054240	136498080	166623664	19601672	14646331	13722574	8574949	11527929	11917792
2883	nicotinamide adenine dinucleotide (NAD+)	Cofactors and Vitamins	Nicotinate and Nicotinamide Metabolism	5278	LC/MS Neg	1310	1434	662.102	53-84-9	5893	5681	C00003	HMDB00902	1792119	1011027	1378514	1881609	2032387	1996556	2860618	3951317	5388486	3113472	3146131	3614034	5779385	4010964	5139849	4973516	5911568	4865564	730036	518769	552764	513328	327602	300320
2884	nicotinamide adenine dinucleotide reduced (NADH)	Cofactors and Vitamins	Nicotinate and Nicotinamide Metabolism	31475	LC/MS Neg	428	1540	664.117	58-68-4;606-68-8	439153	388299	C00004	HMDB01487													130759	44007	109922	60020	84314
2881	nicotinamide ribonucleotide (NMN)	Cofactors and Vitamins	Nicotinate and Nicotinamide Metabolism	22152	LC/MS Pos Early	1312	766	335.064	1094-61-7	14180	13553	C00455	HMDB00229	852686	908755	911130	754811	532254	604880	508780	280669	245329	363881	352625	306227							1769708	864451	714905	441747	404009	410233
2882	nicotinamide riboside	Cofactors and Vitamins	Nicotinate and Nicotinamide Metabolism	33013	LC/MS Pos Early	100001310	2040	255.098	1341-23-7	439924		C03150	HMDB00855	9202759	6618359	5883166	5216760	3919912	4289258	231979	100139				384138							150167
2876	nicotinate	Cofactors and Vitamins	Nicotinate and Nicotinamide Metabolism	1504	LC/MS Neg	567	1180	122.025	59-67-6	938	913	C00253	HMDB01488		45918		64462		41338	81796	72178	64968	41814	75748	62766		61105	54565		68137				41971		35367
179	O-methyltyrosine	Amino Acid	Phenylalanine and Tyrosine Metabolism	37451	LC/MS Pos Early	100002078	2790	196.097	1080-06-4	76957	69406			106255	57441			61791	56227	117152	262948	324123	101171	172332	123534	202842	141221	142633	205652	162113	172573
3833	O-sulfo-L-tyrosine	Xenobiotics	Chemical	45413	LC/MS Neg	100005384	990	260.023		514186	448617									92257	119879	113778	72579	69380	68726	84819	52797	54831	56692	50923	71858
1302	octanoylcarnitine	Lipid	Fatty Acid Metabolism(Acyl Carnitine)	33936	LC/MS Pos Late	100001247	950	288.217	3671-77-0	123701	110274	C02838	HMDB00791				187184									277724	209357	275793	119425	636832
1109	oleate/vaccenate (18:1)	Lipid	Long Chain Fatty Acid	52285	LC/MS Neg	100008930	5655	281.249						481166592	173056128	259828080	284821120	229222240	250688272	199678624	524332064	448022656	166937248	142713264	135794176	263492512	182898944	239415664	368433248	149617648	361579776	257843952	221012512	243363264	203810384	330759392	263460448
1465	oleoyl ethanolamide	Lipid	Endocannabinoid	38102	LC/MS Neg	1137	6400	324.291	11-58-0;111-58-0	5283454	4446574		HMDB02088	720373	145939	452516	279372	256793	220429	1447259	2989427	2102284	554887	665485	873593	241000	159750	202291	427601	118055	306423	150580	379655	387879	227830	377138	303456
1869	oleoyl-linoleoyl-glycerol (18:1/18:2) [2]	Lipid	Diacylglycerol	46799	LC/MS Pos Late	100002990	3223	636.556	104346-53-4					20094024	14451481	15397282	18295812	15815153	14068215	12410707	14343032	13315884	13450299	12154766	8496210	34361740	41029248	25954716	25800224	18225200	38066752	12283289	12061352	9820049	8516338	15886590	16089527
1314	oleoylcarnitine	Lipid	Fatty Acid Metabolism(Acyl Carnitine)	35160	LC/MS Pos Late	100001501	1423	426.358	38677-66-6	6441392;53477789	21403150		HMDB05065	675649	160669		505312	581303	550030							1514789	480687	514708	454351	1028694	780981		271561	171677	427978	322736
1630	oleoylcholine	Lipid	Phospholipid Metabolism	53260	LC/MS Pos Late	100009331	1449	368.352						309195	172615	266135	286878	351902	313898								167322			156442			320352	295683	444421	403576	429390
2813	orotate	Nucleotide	Pyrimidine Metabolism, Orotate containing	1505	LC/MS Polar	445	1638.1	155.01	50887-69-9	967	942	C00295	HMDB00226	1229773	995515	1250516	833062	746747	1084566	1962093	2718497	423579	451013	1012694	3305154	868336	1008131	956374	1028963	795210	1039561	319078	156591	142372	174057	137989	166139
2815	orotidine	Nucleotide	Pyrimidine Metabolism, Orotate containing	35172	LC/MS Polar	100001416	2250	287.052	314-50-1	92751	83729	C01103	HMDB00788	108949	38512	44922	111450	132554	123692	85284	149886	204138	77970	109140	83199	204581	91473	99715	107361	170082	121598
143	p-cresol sulfate	Amino Acid	Phenylalanine and Tyrosine Metabolism	36103	LC/MS Neg	100001315	2890	187.007	3233-57-7	4615423	3806480	C01468	HMDB11635							38778	46725	33068	21556	19815	32267	90492	81318	67231	64620	53809	87050	50952
1078	palmitate (16:0)	Lipid	Long Chain Fatty Acid	1336	LC/MS Neg	424	5618	255.233	57-10-3	985	960	C00249	HMDB00220	678840768	401857792	494034048	558674432	502241472	548643648	444880096	865242432	753192128	418532992	395616736	367199168	458319616	380880896	508032256	566551168	373885248	526002880	385230144	390949952	405677312	350816736	446935776	329816192
1079	palmitoleate (16:1n7)	Lipid	Long Chain Fatty Acid	33447	LC/MS Neg	452	5475	253.217	373-49-9	445638	393216	C08362	HMDB03229	176811984	72165128	97113040	117871992	96687264	92739824	106430800	233202016	190538240	110920160	92915808	73451096	90050816	63594672	76283096	91048328	51727268	124370360	56860960	45973296	39292344	38132448	54448520	43726560
1882	palmitoleoyl-linoleoyl-glycerol (16:1/18:2) [1]*	Lipid	Diacylglycerol	54967	LC/MS Pos Late	100010930	2664	608.525						298234		227075				429989		254210		463970		224668		288245	297539	303816						158219
1885	palmitoleoyl-oleoyl-glycerol (16:1/18:1) [1]*	Lipid	Diacylglycerol	52632	LC/MS Pos Late	100009053	3035	610.541		9543694	7822644		HMDB07131	8468069	4533251	6050547	7813135	6446797	6007715	6083314	7600220	8292903	6915291	2591254	1267822	12672958	9903378	11303388	9263894	7304882	14887838	1180665				2137608
1886	palmitoleoyl-oleoyl-glycerol (16:1/18:1) [2]*	Lipid	Diacylglycerol	52631	LC/MS Pos Late	100009054	3154	610.541						90858744	50923448	70569936	74465200	67797296	61292416	71777864	79147424	83065728	70093576	69483320	43085160	152801744	123828928	117343472	111436840	90485544	157471264	24819144	26529158	22336160	15745651	34618560	22298380
1311	palmitoleoylcarnitine*	Lipid	Fatty Acid Metabolism(Acyl Carnitine)	53223	LC/MS Pos Late	100009406	1357	398.326			28639183			191037			246785	225299	181399							985493	333151	440885	343888	666309	402262
1926	palmitoyl dihydrosphingomyelin (d18:0/16:0)*	Lipid	Sphingolipid Metabolism	52434	LC/MS Pos Late	100008954	2290	705.591		9939965	8115586			18281244	14980484	20230032	21010408	18295060	18343164	5609858	5729508	4592100	4983167	5495540	5552273	34521560	28461032	25109084	23344306	16871194	32452822	59758016	41349348	46628348	46257800	41969328	34532864
1468	palmitoyl ethanolamide	Lipid	Endocannabinoid	38165	LC/MS Neg	1489	6300	298.275	544-31-0	4671	4509	C16512	HMDB02100	634599	397405	592979	447040	337178	416107	1186694	1888986	1634322	689948	720183	783163	475951	365027	379881	552062	364424	313544	322983	365340	462908	320870	365990	343067
1902	palmitoyl sphingomyelin (d18:1/16:0)	Lipid	Sphingolipid Metabolism	37506	LC/MS Pos Late	100002107	2168	703.575	6254-89-3	9939941	8115562			181927072	159434016	194110864	189915888	174357728	177352000	214663744	198786112	189580928	193662224	192714944	201580464	394188288	382611936	342641696	331454752	280022336	401005216	279840064	236697376	250545680	245462832	257817680	219229648
1879	palmitoyl-dihomo-linolenoyl-glycerol (16:0/20:3n3 or 6) [2]*	Lipid	Diacylglycerol	54941	LC/MS Pos Late	100010915	3265	636.556						7873052	4650954	5458175	6875931	5541162	6868724	4404180	5141767	5931318	5047127	4282170	3245567	10770386		7913851	6769173	4710035	11193649		252487				1188019
1890	palmitoyl-linoleoyl-glycerol (16:0/18:2) [2]*	Lipid	Diacylglycerol	52634	LC/MS Pos Late	100009055	3197	610.541						37453952	22147730	32794284	24371544	21413878	20559820	35624928	29625106	40272060	26466174	23623774	18757030	48163116	31603594	29820562	26960792	21739808	48185736	14622948	18358810	14081160	11971689	20523510	21154710
1883	palmitoyl-oleoyl-glycerol (16:0/18:1) [1]*	Lipid	Diacylglycerol	54943	LC/MS Pos Late	100010916	3562	612.556						23828160	13551883	16861764	21886832	18167992	18542324	8572580	10494795	11824802	11513037	9300963	7824663	18352004	13869411	14435440	12690438	10272582	23843648	4792861	3487566	2613120	2804153	4104788	4067761
1884	palmitoyl-oleoyl-glycerol (16:0/18:1) [2]*	Lipid	Diacylglycerol	54942	LC/MS Pos Late	100010917	3695	612.556						230029104	147420576	172179520	215306992	190496784	185238288	101868040	114431976	109473280	119774680	101532488	83741128	202865760	150193808	153137216	145127712	109320592	216815344	46693496	37015624	29367938	27585236	45536828	41619456
1310	palmitoylcarnitine	Lipid	Fatty Acid Metabolism(Acyl Carnitine)	44681	LC/MS Pos Late	100000776	1425	400.342	6865-14-1	461	448	C02990	HMDB00222	3495568	1375713	2013740	3490815	3091063	3793044	451143	565848	811907	508920	1132123	544774	5391521	2733051	2772395	2236623	4127368	2067370	834881	1266269	875728	1050315	1067328	668076
2216	palmitoylcholine	Lipid	Fatty Acid Metabolism (Acyl Choline)	52944	LC/MS Pos Late	100009233	1482	342.337		151731	133731			288725	223411	190459	292851	358623	386438							151156		98448					243351	175619	163167	305127
2904	pantothenate	Cofactors and Vitamins	Pantothenate and CoA Metabolism	1508	LC/MS Pos Early	1024	1667	220.118	137-08-6	6613	6361	C00864	HMDB00210	51189344	21770466	24485652	44544248	47355872	40081488	38579852	56634484	45873512	29737492	32235128	39703796	75853192	48115476	61810160	63599392	68758224	46748524	149022				163012
3678	penicillin G	Xenobiotics	Drug	37468	LC/MS Neg	100002155	3855	333.091	69-57-8	5904	2259	C05551	HMDB15186	202913	133949	128017	204910	179956	158477	1169726	1647097	1681961	915609	908327	817036	1246339	686944	903224	874961	920075	788461		19271				15626
3921	phenol red	Xenobiotics	Chemical	36817	LC/MS Neg	100001724	3665.9	353.049	143-74-8	4766	4602	C12600																				24901	20813	23809	18325	32198	18046
140	phenol sulfate	Amino Acid	Phenylalanine and Tyrosine Metabolism	32553	LC/MS Neg	100001510	2156	172.991	937-34-8	74426	67018	C02180	HMDB60015	41653	15404	37126	51279	42430	50668		22333	11324				152152	119189	113655	110396	147469	107958
121	phenylacetylglycine	Amino Acid	Phenylalanine and Tyrosine Metabolism	33945	LC/MS Neg	100001275	2375	192.067	500-98-1	68144	61452	C05598	HMDB00821	103495	50461	50713	93387	118371	115945	187252	310553	414078	157402	174019	167561	96954	58541	54818	46117	78144	48986
109	phenylalanine	Amino Acid	Phenylalanine and Tyrosine Metabolism	64	LC/MS Pos Early	460	2878	166.086	63-91-2	6140	5910	C00079	HMDB00159	118321272	67235440	80628656	91368224	105254752	86862656	132467144	148765520	107110016	80105616	73188120	132886640	421322592	232923792	302210624	292198048	330594560	265279104	94347184	58051396	72333096	65089244	52015592	47628296
686	phenylalanylalanine	Peptide	Dipeptide	41374	LC/MS Neg	100003589	2745	235.109	3918-87-4	6993123;5488196	4589716			41605	40405	42585	28772	25772		17704	21872	15758			59463	18899						646138	279534	413560	497406	176611	220940
690	phenylalanylglycine	Peptide	Dipeptide	41370	LC/MS Neg	100003588	2462	221.093	721-90-4	98207	88678			358971	319575	402982	219959	177913	187059	74459	80731	41571	66828	60852	191206	43580	32569	41076	37563	22347	39352	6614510	3025455	4709129	4121730	2107926	1989913
114	phenyllactate (PLA)	Amino Acid	Phenylalanine and Tyrosine Metabolism	22130	LC/MS Polar	100000774	908	165.056	828-01-3	3848	3715	C05607	HMDB00779													316867	206974	146837	159609		329589
1063	phosphate	Energy	Oxidative Phosphorylation	42109	LC/MS Pos Early	461	576	98.9842	7664-38-2	1061	1032	C00009	HMDB01429	54480224	38155192	44111832	46338724	46573024	46663472	48328260	49467040	55660564	41583180	42795520	52693924	61875872	55028516	72173584	64504368	51145244	66114728	26387326	26230576	24096854	27046766	28774078	32209440
868	phosphoenolpyruvate (PEP)	Carbohydrate	Glycolysis, Gluconeogenesis, and Pyruvate Metabolism	597	LC/MS Neg	463	587.3	166.975	10526-80-4	1005	980	C00074	HMDB00263	533578	330864	411474	1540656	1603461	951652	2558077	2795839	2409428	2414670	2570688	787295	1864877	2408952	3638794	2851696	1237489	4223609	1862238	1194605	1816129	984082	351235	719994
1517	phosphoethanolamine	Lipid	Phospholipid Metabolism	1600	LC/MS Pos Early	1026	700	142.026	1071-23-4	1015	990	C00346	HMDB00224							283156	134992											3713234	3428873	3283956	2544277	3027054	3174179
2906	phosphopantetheine	Cofactors and Vitamins	Pantothenate and CoA Metabolism	15504	LC/MS Neg	100000328	1596.9	357.089	NA	987	103123	C01134	HMDB01416	190552	149913	161579	120867	137530	115354	544956	285561	254049	248632	265830	120627		72768	119649	100237		297550	89091		134303	104194	47551	38685
1900	phytosphingosine	Lipid	Sphingolipid Metabolism	1510	LC/MS Pos Late	469	1367	318.3	554-62-1	122121	21238683	C12144	HMDB04610	648941	395179	631076	907869	680084	677779	426987	627047	628359	492236	545002	462338	1159755	770876	722769	534806	546260	1134907	407642	317010	355741	301504	354010	255972
99	pipecolate	Amino Acid	Lysine Metabolism	1444	LC/MS Pos Early	1025	2200	130.086	4043-87-2	849	826	C00408	HMDB00070	867018		255297					331953	426860		281540		6335876	3839829	4398231	4042878	4196439	5580990
369	proline	Amino Acid	Urea cycle; Arginine and Proline Metabolism	1898	LC/MS Pos Early	480	1603	116.071	147-85-3	145742	128566	C00148	HMDB00162	262792192	149922000	172359376	256196384	291407840	243932272	336523712	440666880	434517184	235692976	261312704	289115936	317417408	203672048	238888576	232032816	276008832	204472368	78121096	65397496	71499120	61078144	58105604	51545300
708	prolylglycine	Peptide	Dipeptide	40703	LC/MS Pos Early	100003674	2136	173.092	2578-57-6	7408076;6426709	4932143			805876		482721	562421	551968		547654		230350		125827	890739							1503820	1279754	1090195	909408	498720
1282	propionylcarnitine	Lipid	Fatty Acid Metabolism (also BCAA Metabolism)	32452	LC/MS Pos Early	100001162	2590	218.139	17298-37-2	107738	96904	C03017	HMDB00824	9658481	6927701	7655468	10105179	10984546	11260381	6738493	11006480	15994633	5159415	7462748	5267201	154202896	79159240	97052160	86775424	131944136	62150952
1404	prostaglandin E2	Lipid	Eicosanoid	7746	LC/MS Neg	487	4573	351.218	363-24-6	5280360	4444059	C00584	HMDB01220	920238	1123712	1060156	1044220	1653898	1009544							48345	49432	96278	65304	55123	69328	36226
2827	pseudouridine	Nucleotide	Pyrimidine Metabolism, Uracil containing	33442	LC/MS Neg	821	1100	243.062	1445-07-4	15047	21403010	C02067	HMDB00767	331353	248061	274115	214233	222969	238812	348162	480647	450373	310592	330288	211539	477330	563709	607074	777017	381289	1256474	190656	166220	255001	176067	121053	168071
2944	pterin	Cofactors and Vitamins	Pterin Metabolism	43023	LC/MS Pos Early	100004216	1805	164.057	22363-60-4	73000	65806	C00715	HMDB00802	46244			223802	158585	70466	220115	340417	472188	120899	207951	105053	1261597	856986	777696	714452	1013796	793818
405	putrescine	Amino Acid	Polyamine Metabolism	1408	LC/MS Pos Early	49	3027	89.1073	110-60-1	1045	13837702	C00134	HMDB01414							443501	491423	1110177	205309		694634	291392		254594	112633	341565	105607	386812
2983	pyridoxal	Cofactors and Vitamins	Vitamin B6 Metabolism	1651	LC/MS Pos Early	491	2343	168.066	65-22-5	1050	1021	C00250	HMDB01545	2793066	1360260	1638345	1394485	1632827	1255797	769023	1183733	1335718	568974	678758	884712	2770230	1957141	2300714	2948304	3619945	3882198	128806
2982	pyridoxal phosphate	Cofactors and Vitamins	Vitamin B6 Metabolism	5331	LC/MS Neg	492	943	246.017	41468-25-1	1051	1022	C00018	HMDB01491							42547	60150	58536	33732	39285	20776	75204	28317	24077	32955	36121	26576
2980	pyridoxamine	Cofactors and Vitamins	Vitamin B6 Metabolism	2150	LC/MS Pos Early	568	2975	169.097	58052-48-5	1052	1023	C00534	HMDB01431	450249	412385	528119	384146	487350	411966	104655	129160	141285	107796	130669	300311	500715	399339	492405	557067	409536	693786
2981	pyridoxamine phosphate	Cofactors and Vitamins	Vitamin B6 Metabolism	3138	LC/MS Pos Early	493	1932	249.063	529-96-4	1053	1024	C00647	HMDB01555							153327	214963	233881	172739	133732	116224	344083	186926	239962	169139	175600	292333					59094
2984	pyridoxate	Cofactors and Vitamins	Vitamin B6 Metabolism	31555	LC/MS Polar	100001121	846	182.046	82-82-6	6723	6467	C00847	HMDB00017												21136		19764	25376		13158	44587
2979	pyridoxine (Vitamin B6)	Cofactors and Vitamins	Vitamin B6 Metabolism	608	LC/MS Pos Early	936	2442	170.081	58-56-0	1054	1025	C00314	HMDB02075	151566	109583	114472			74699	2114499	2299162	790773	803393	659283	2306514	208472		321452	277204	244148	238893
53	pyroglutamine*	Amino Acid	Glutamate Metabolism	46225	LC/MS Pos Early	100001540	1900	129.066	2353-44-8	134508	118562			4079289	1962764	2550144	3824882	4249198	3361255	10169569	16177995	18733422	7065469	8945841	8341551	5891982	3540729	3655180	3344152	5049772	2901599	8338185	5253836	6214460	2738366	5992816	4371574
869	pyruvate	Carbohydrate	Glycolysis, Gluconeogenesis, and Pyruvate Metabolism	22250	LC/MS Polar	823	2650	175.025	127-17-3	1060	96901	C00022	HMDB00243	193445	112307	105635	204492	263116	170639	433018	683737	746080	314161	329360	340541	120337	63283	74778	56937	92469	54439	35802		20728			30563
888	ribitol	Carbohydrate	Pentose Metabolism	15772	LC/MS Polar	100000406	1789.6	151.061	488-81-3	6912	10254628	C00474	HMDB00508	71568			73396	101575	65659	53397	91221	100336	34378	44196	45007	1864521	1617555	1647483	1810385	1346495	2742926
889	ribonate	Carbohydrate	Pentose Metabolism	27731	LC/MS Polar	100001007	2425	165.04	5336-08-03	5460677	4574162	C01685	HMDB00867								660840	768357				1384050	461340	812077	643648	1081998	479834
887	ribose	Carbohydrate	Pentose Metabolism	1471	LC/MS Polar	914	1508.2	195.051	50-69-1	5779	4470639	C00121	HMDB00283	6038186	5098011	5273738	4936429	5294213	5580540	102011	130185	89189	76938	52746	230631	2755783	3290563	3446203	3695575	2050760	6333779	360428	159570	155341	141663	154185	170110
911	ribulose/xylulose	Carbohydrate	Pentose Metabolism	54671	LC/MS Polar	100006122	1400	195.051							44277	56731	95761	117126	97783		40267					410328	455800	376342	439198	384797	673743
336	S-adenosylhomocysteine (SAH)	Amino Acid	Methionine, Cysteine, SAM and Taurine Metabolism	42382	LC/MS Neg	197	1832.4	383.114	979-92-0	439155	16788012	C00021	HMDB00939	949799	468822	571493	729134	675268	656961	485909	561997	641903	374562	343395	380790	1523017	1195842	1101847	1304134	1237028	1305572	104918	83454	89450	81941	56762	67789
424	S-methylglutathione	Amino Acid	Glutathione Metabolism	33944	LC/MS Neg	100001259	1075	320.092	2922-56-7	3605667	2841309	C11347								29368	46841	50614	31931	27031	40138	122654	57656	72169	69193	104381	49753
431	S-nitrosoglutathione (GSNO)	Amino Acid	Glutathione Metabolism	47127	LC/MS Pos Early	100004662	2460	337.081	57564-91-7	3514	3394		HMDB04645								809607	1604871		349990		1230642	656344	714840	1164708	1679880	1673273
87	saccharopine	Amino Acid	Lysine Metabolism	1495	LC/MS Pos Early	392	2530	277.139	997-68-2	160556	141086	C00449	HMDB00279													7868504	4388539	5349085	5558259	7740142	3145398
913	sedoheptulose	Carbohydrate	Pentose Metabolism	53237	LC/MS Polar	100002619	2255	209.067	3019-74-7	5459879	4573620		HMDB03219	2461715	2118417	1799493	1671935	2138177	2264387	2179437	3591487	3951196	1403378	1842956	1683635	3832366	4061612	3407113	5724812	3863717	8776593	365716	214393	254330	255384	119913	164080
881	sedoheptulose-7-phosphate	Carbohydrate	Pentose Phosphate Pathway	35649	LC/MS Neg	100001628	599.6	289.033	2646-35-7	616	596	C05382	HMDB01068	1269978	970902	943948	1763784	1528274	1315051	2792476	3837848	4456611	2227592	2377134	2040903	3670652	2997046	3227301	3381908	3655752	2798074	8142648	7150639	8141269	7168996	4031391	4600810
9	serine	Amino Acid	Glycine, Serine and Threonine Metabolism	1648	LC/MS Pos Early	503	1239	106.05	56-45-1	5951	5736	C00065	HMDB00187	30058360	18228398	20250262	22160038	23977672	20602164	25174838	31661284	30484288	22804576	23452032	18620780	44151432	32033626	33954588	39389716	36265304	37759948	59416400	40255528	46762160	44014376	30744288	27584316
408	spermidine	Amino Acid	Polyamine Metabolism	485	LC/MS Pos Early	50	3355	146.165	124-20-9	1102	1071	C00315	HMDB01257	15831617	3457030	2801284	2048665	6074015	3451338	5884284	49430648	61682644	6098566	12692041	2881149	10305950	5674860	3984948	8838524	10298635	5838389	965942	922233	826150	784176	759235	871658
1899	sphinganine	Lipid	Sphingolipid Metabolism	17769	LC/MS Pos Late	313	1413	302.305	3102-56-5	3126	3014	C00836	HMDB00269	3074892	2495146	2908233	3834627	3176279	3283096	3783053	5360216	6652453	4488762	5046438	3772718	7384990	5485877	4923974	4376305	3472978	6156681	2711547	2914814	3108588	3742305	3177028	2904822
1918	sphingomyelin (d18:1/14:0, d16:1/16:0)*	Lipid	Sphingolipid Metabolism	42463	LC/MS Pos Late	100004328	1998	675.544		11433862	9608732			12258592	10666642	13844380	14588255	12426841	12811912	25305098	25406000	21126636	22062870	23352286	24192916	37354288	28723264	27253924	21934054	15399814	35319556	21366944	15677408	17505168	16801056	18295364	14074339
1927	sphingomyelin (d18:1/15:0, d16:1/17:0)*	Lipid	Sphingolipid Metabolism	52433	LC/MS Pos Late	100006314	2082	689.559	121999-58-4		28532779			11741621	10077008	13239538	13969437	12600359	12199182	15778624	15936844	12297471	13538761	14243341	15145105	22584292	16891460	16186701	13610116	9854340	20659366	874005	686480	544458	663730	811116	698264
1925	sphingomyelin (d18:1/20:0, d16:1/22:0)*	Lipid	Sphingolipid Metabolism	48490	LC/MS Pos Late	100006290	2685	759.638			23113477			1850425	1286333	1917743	1919522	1876212	1591177	3242275	3065214	2121539	2612997	2497722	2851069	6720545	4777324	4660510	3644650	2396979	5593587	5677737	3946018	3937763	4016210	3924288	3333154
1928	sphingomyelin (d18:1/21:0, d17:1/22:0, d16:1/23:0)*	Lipid	Sphingolipid Metabolism	52495	LC/MS Pos Late	100009025	2793	773.653							199488	501335	753976	587878	535402		960483	513264	642697	660295	680271	794799	596678	458720	348594	174733	596753
1924	sphingomyelin (d18:1/22:1, d18:2/22:0, d16:1/24:1)*	Lipid	Sphingolipid Metabolism	48493	LC/MS Pos Late	100006295	2666	785.653			29368329			15997685	13678869	17676146	19285264	16534601	16617456	6906693	6757563	5189538	5647952	6406341	6027826	31425270	23465644	21372884	18164792	13740332	28806040	10724451	9028668	9310349	9583300	9762462	7576985
1920	sphingomyelin (d18:1/24:1, d18:2/24:0)*	Lipid	Sphingolipid Metabolism	47153	LC/MS Pos Late	100005986	3033	813.684	94359-13-4		24846874			90386440	78523760	101094472	110899776	93846880	99027328	40412848	42279908	29713308	35838724	38470200	38196220	231374016	168257312	161965840	135993792	104026928	205820320	92655536	58045296	68138496	61353884	69946864	51776400
1919	sphingomyelin (d18:2/14:0, d18:1/14:1)*	Lipid	Sphingolipid Metabolism	47154	LC/MS Pos Late	100005985	1860	673.528									365388			652953	706509	550076	704069	663309	659256	915082	383488	450853			748276	2302348	1541384	1629115	1871796	1978579	1254913
1921	sphingomyelin (d18:2/16:0, d18:1/16:1)*	Lipid	Sphingolipid Metabolism	42459	LC/MS Pos Late	100004329	2002	701.559						19872840	17525500	23328258	24221252	20815592	20726852	30146940	30279258	24746600	26869946	28955334	28544804	43537160	33683192	32203986	25840826	19006640	42231932	27326774	24639368	26200178	27741652	28360784	21233520
1929	sphingomyelin (d18:2/23:0, d18:1/23:1, d17:1/24:1)*	Lipid	Sphingolipid Metabolism	52435	LC/MS Pos Late	100008956	2845	799.669						7616642	6607060	8624501	9334889	8162742	8048559	3357093	3541659	2744364	3036764	3536654	3565563	11717899	7744292	7610311	5656551	4457133	10220176			80853
1930	sphingomyelin (d18:2/24:1, d18:1/24:2)*	Lipid	Sphingolipid Metabolism	52437	LC/MS Pos Late	100008957	2635	811.669						25381160	23060088	30503672	31889688	27686884	26996120	9396217	8805632	6956700	7514693	8239746	8318719	33199156	22955414	22937984	19121608	13948611	27486188	17994036	12624746	15317383	13581756	14460487	12747378
1908	sphingosine	Lipid	Sphingolipid Metabolism	17747	LC/MS Pos Late	297	1393	300.29	123-78-4	5353955	4510275	C00319	HMDB00252	30717032	24331968	29562170	36580776	33637628	32360018	49831264	74942536	89414120	64169468	73294248	51558212	100528600	79566112	70664944	58893904	42426884	85464072	12852729	12882662	14015739	17347558	12664285	11213650
3370	stachydrine	Xenobiotics	Food Component/Plant	34384	LC/MS Pos Early	100001296	1440	144.102	4136-37-2	115244	103115	C10172	HMDB04827	317733						87923		133147						159989					96720
1469	stearoyl ethanolamide	Lipid	Endocannabinoid	38625	LC/MS Pos Late	100002254	1787	328.321	111-57-9	27902	25958		HMDB13078	1819345	1589991	1996010	1928284	1692013	1849816	2150235	2104356	1929610	1959306	2020919	1877511	963000	779395	897677	696649	708789	938909	879185	918748	906963	897858	969740	762243
1903	stearoyl sphingomyelin (d18:1/18:0)	Lipid	Sphingolipid Metabolism	19503	LC/MS Pos Late	1538	2400	731.606	85187-10-6;85187-10-6	6453725	4956085	C00550	HMDB01348	3124248	3256076	3665592	3608418	3596135	3266044	20680592	19424064	16628461	18469770	19146784	17820280	5341746	4794730	4430951	3862855	3391767	5407986	7741995	6223162	6747031	6559310	6450545	5557600
1312	stearoylcarnitine	Lipid	Fatty Acid Metabolism(Acyl Carnitine)	34409	LC/MS Pos Late	100001391	1485	428.373	18822-91-8	6426855	21233653		HMDB00848	640742	288693	416858	556450	494474	737227			390919	215904	383103		1254602	769371	589156	519442	880389	450796	505463	442442	436903	701541	433036	388632
1047	succinate	Energy	TCA Cycle	1437	LC/MS Polar	252	3149	117.019	110-15-6	1110	1078	C00042	HMDB00254	36833052	20917728	22060788	35242188	38427540	31734366	14271534	22618216	14403270	10411094	13418603	33335314	75797216	29531112	43958720	39082788	62089600	26264760	2660097	2118716	2345706	1623895	1669539	1860799
1046	succinylcarnitine	Energy	TCA Cycle	37058	LC/MS Pos Early	100001948	2291	262.129						385632	197077	356415	355131	375570	315688
356	taurine	Amino Acid	Methionine, Cysteine, SAM and Taurine Metabolism	2125	LC/MS Pos Early	512	660	126.022	107-35-7	1123	1091	C00245	HMDB00251	14809892	6840797	8120702	17575160	18847468	15784391	25995056	42460112	55281232	21353624	23244524	24839036	57128816	24394940	34374208	27563966	47032064	18091384					84739
2967	thiamin (Vitamin B1)	Cofactors and Vitamins	Thiamine Metabolism	5341	LC/MS Pos Early	873	3050	265.112	59-43-8	1130		C00378	HMDB00235	991171	554307	654247	916374	903454	947273	1007226	1282222	903621	753952	726810	931197	3354935	2465672	2767432	2937432	2436093	3203999	263527	134512	182712	105188
2969	thiamin diphosphate	Cofactors and Vitamins	Thiamine Metabolism	35670	LC/MS Neg	522	1195.1	423.03	154-87-0	1132	8715	C00068	HMDB01372													45477	28226	25499	32248	28839	28847	114153	115933	74843	104123	80377
2968	thiamin monophosphate	Cofactors and Vitamins	Thiamine Metabolism	15798	LC/MS Neg	523	1448	343.064	532-40-1	3382778	2627905	C01081	HMDB02666	25570		15296				22103			13523	19097					21213		26704	112865	46717	44383	29495	33917	27172
266	thioproline	Amino Acid	Tryptophan Metabolism	53231	LC/MS Pos Early	100009232	1250	134.027	34592-47-4	93176;6973609	84120			38522672	29329020	32635162	33970380	36641428	36412632	6262083	6848772	5461699	3772637	4816896	5344592	3915653	3706494	3060813	3773006	2730700	4504176	2578599	1909824	2994837	2153810	2044592	1886814
14	threonine	Amino Acid	Glycine, Serine and Threonine Metabolism	1284	LC/MS Pos Early	564	1514	120.066	72-19-5	6288	6051	C00188	HMDB00167	38822896	22692604	25061560	31491920	40509552	35697908	180547984	270022528	189373632	112284592	112266632	161125712	157392832	88155008	107877632	104019712	128149608	97140984	23402700	14720735	18222076	15045772	12106914	11233456
2868	thymidine	Nucleotide	Pyrimidine Metabolism, Thymine containing	2183	LC/MS Polar	872	1060	241.083	50-89-5	5789	5585	C00214	HMDB00273	504724	301030	348306	435338	469981	400215						100645		115371	75821	160650	83728	268184	160901	70772	33794		29361
2864	thymidine 5'-monophosphate	Nucleotide	Pyrimidine Metabolism, Thymine containing	12023	LC/MS Neg	1248	883	321.049	33430-62-5	9700	10239189	C00364	HMDB01227				28188			342910	552233	708304	339476	299275	167177	766057	292660	479576	420362	605462	251364
2869	thymine	Nucleotide	Pyrimidine Metabolism, Thymine containing	604	LC/MS Neg	882	1654	125.036	65-71-4	1135	1103	C00178	HMDB00262	36448			44351	174234	30297							83971	70515	56909	78720	60798	101041	57285	51847	66537	56140	42655	27335
387	trans-4-hydroxyproline	Amino Acid	Urea cycle; Arginine and Proline Metabolism	32306	LC/MS Pos Early	1001	1064	132.066	51-35-4	5810	5605	C01157	HMDB00725	3580597	1396131	1718504	3911059	3519413	2989890	16088282	23528712	21234260	11259216	12756226	13810625	15623633	9215650	9915777	10043325	11498768	9722784	176926	234591	110196
1931	tricosanoyl sphingomyelin (d18:1/23:0)*	Lipid	Sphingolipid Metabolism	52436	LC/MS Pos Late	100008955	3330	801.684						4703198	3889238	5322934	5879134	4848782	5275182	3572452	3720398	2948170	3223501	3515624	3349176	7324805	5442399	5053700	4200342	3049536	6465923
1098	tricosenoate (23:1)	Lipid	Long Chain Fatty Acid	53255	LC/MS Neg	100009068	6400	351.327		543855	473411			356736	119318	293737	141101	143514		435465	1098871	1017586	251268	370218	197707	503778	291163	369092	590399	259863	643327
1520	trimethylamine N-oxide	Lipid	Phospholipid Metabolism	40406	LC/MS Pos Early	100003397	2100	76.0757	1184-78-7	1145	1113	C01104	HMDB00925	435716			224357		285626	254058	457905	535620	253983	393751	399372	454090	354800	318407	296895	217348	280181
220	tryptophan	Amino Acid	Tryptophan Metabolism	54	LC/MS Pos Early	565	2986	205.097	73-22-3	6305	6066	C00078	HMDB00929	11341953	6114338	6936213	7726531	9663800	8426042	9116742	10511065	8224512	6473669	5809392	8647087	34565248	19448292	24922146	22915032	26377064	22495462	3686627	2675423	3045918	2198630	2971963	2394240
757	tryptophylglycine	Peptide	Dipeptide	43028	LC/MS Neg	100003609	2481	260.104	7360-09-0	263471	231453																					109084	54640	84611	62502	65033	67924
124	tyrosine	Amino Acid	Phenylalanine and Tyrosine Metabolism	1299	LC/MS Pos Early	815	2430	182.081	60-18-4	6057	5833	C00082	HMDB00158	47908372	29803140	34172728	35146776	43282212	38160720	51869596	57528396	40309872	28207740	29507960	51823976	174346544	99002000	118172768	116737000	147245008	113110720	28513944	19245720	22876496	20281016	16503421	13655661
772	tyrosylglycine	Peptide	Dipeptide	41375	LC/MS Neg	100003598	1635	237.088	673-05-5	259323	227627			92094	79819	116302	61269	44437	54724	17098	20647				71194							3183340	1578688	2339869	2015749	1159942	1015807
990	UDP-galactose	Carbohydrate	Nucleotide Sugar	15860	LC/MS Polar	100000298	4000	565.048	2956-16-3;91183-98-1;137868-52-1	18068	17069	C00052	HMDB00302	35227			49833	39330	40143	67846	134139	155671	72440	80833	69752	775828	399310	425914	423055	610779	458124
986	UDP-glucose	Carbohydrate	Nucleotide Sugar	32344	LC/MS Polar	1096	3950	565.048	117756-22-6	8629	8308	C00029	HMDB00286	66527			146470	132446	137214	216088	415653	462227	214913	210026	230191	2088064	1001851	1260283	1167766	1834317	950673
991	UDP-glucuronate	Carbohydrate	Nucleotide Sugar	2763	LC/MS Neg	1097	588	579.027	28053-08-9;63700-19-6	17473	16522	C00167	HMDB00935	2008524	861338	1216788	2157615	2228410	1869445	1281791	2172584	2910541	1096736	1374260	1141246	5790261	3452981	3630055	3865766	4291003	4060145	258014	249842	247764	266573	204580	207761
995	UDP-N-acetylglucosamine	Carbohydrate	Nucleotide Sugar	35162	LC/MS Polar	1249	3708.7	606.074	91183-98-1	445675	17215931	C00043	HMDB00290	1182296	572210	696119	1353100	1432132	1162801	11954699	21687990	26034558	10194200	11942517	9429157	46751092	24095996	26614054	25143944	25088352	32434448	757905	396970	532277	388194	227168	193559
2826	uracil	Nucleotide	Pyrimidine Metabolism, Uracil containing	605	LC/MS Pos Early	825	827	113.035	66-22-8	1174	1141	C00106	HMDB00300	3963567	3227479	3743238	4141739	4399008	3191590	603059	786887	1193434	369406	401053	167341	9034116	6567000	8161812	8076345	5634873	10573896	1397534	1035840	1619472	1132783	468456	539433
2825	uridine	Nucleotide	Pyrimidine Metabolism, Uracil containing	606	LC/MS Neg	535	1457.6	243.062	58-96-8	6029	5807	C00299	HMDB00296	24799412	14578981	20029940	21136124	20982840	21686796	7052310	7447357	7583277	4410015	4078823	5795445	27912558	28911242	24440608	30421880	32533340	29932044	7185347	5468980	4242211	4013806	3952699	3552953
2819	uridine 5'-diphosphate (UDP)	Nucleotide	Pyrimidine Metabolism, Uracil containing	5345	LC/MS Neg	870	599.5	402.995	21931-53-3	6031	5809	C00015	HMDB00295	103074	32882	41742	94565	116777	97610	504183	1383665	1691043	402154	725768	852217	2741703	851887	994461	1011066	2049893	575700	35807			39746	48170
2820	uridine 5'-monophosphate (UMP)	Nucleotide	Pyrimidine Metabolism, Uracil containing	2856	LC/MS Neg	869	627	323.029	3387-36-8	6030	1399139	C00105	HMDB00288	210341	55738	108123	305442	211795	103589	12155466	12660919	17691186	7425846	8653092	8189660	8539819	6781909	6882967	8360691	12100454	4180788	87483	72394	150249	101996
310	valine	Amino Acid	Leucine, Isoleucine and Valine Metabolism	1649	LC/MS Pos Early	566	2479	118.086	72-18-4	6287	6050	C00183	HMDB00883	51103212	26820754	32222772	35103176	36276612	33615216	72212080	79213768	56150340	43897692	39822184	65188092	147020496	88816992	108981384	113119968	126915128	92241168	37986856	24466954	33719992	32966504	20940162	23656578
786	valylglutamine	Peptide	Dipeptide	42079	LC/MS Pos Early	100003640	2295	246.145	42854-54-6	5253209	4419671																					700046	368726	423033	355228	177286	129661
787	valylglycine	Peptide	Dipeptide	40475	LC/MS Neg	100003641	1506	173.093	686-43-1	136487	120256		HMDB29127	124421	112518	156728	69753	58365	57092		29802		25240		204815	51358	41858	43440	70756	38478	61974	1666579	802441	1940486	1863201	634872	945342
790	valylleucine	Peptide	Dipeptide	39994	LC/MS Neg	100003210	3335	229.156	22906-55-4	352039	312586		HMDB29131				37830	54751	54420					31229		37158		28991			69101	979539	610852	655596	815906	528458	620122
2739	xanthine	Nucleotide	Purine Metabolism, (Hypo)Xanthine/Inosine containing	3147	LC/MS Neg	1004	910	151.026	69-89-6	1188	1151	C00385	HMDB00292	25789704	15710038	18749602	24453392	24071520	21544642	217104	361183	320770	182477	177255	216851	23560470	19597824	17504916	20578316	16399128	29017632	12018296	7760509	7528094	6507251	5231626	5053639
2741	xanthosine	Nucleotide	Purine Metabolism, (Hypo)Xanthine/Inosine containing	15136	LC/MS Neg	100000299	1075	283.068	146-80-5	64959	58484	C01762	HMDB00299	1165443	580085	639980	829107	849763	850393							104824	125810	88568	103442	36779	253227
2740	xanthosine 5'-monophosphate (xmp)	Nucleotide	Purine Metabolism, (Hypo)Xanthine/Inosine containing	12024	LC/MS Neg	1251	580	363.035	25899-70-1	73323	10463791	C00655	HMDB01554	16842			24659	30314		43260	49831	139399		45157	61697		22220					32214
	X - 12442			46618	LC/MS Neg		5315	223.171						377273	212679	269139	316253	280682	233185	106387	221111	406488	99297	211010	107884	176750	260850	136000	324112	182900	447177	92283	173118	140622	196216	228804	240568
	X - 12450			46619	LC/MS Neg		5408	251.202						5376275	2289917	2098881	3863554	2232253	1996108		2459984		1378153	1402963	862599	2091335	1583080	1887453	2313681	1265902	3172726	899652	1239439	925899	993117	1803123	1325510
	X - 12688			47718	LC/MS Pos Early		2300	203.139						75870												2069259	1001356	1539874	1184067	1639349	1249239
	X - 12695			47926	LC/MS Neg		712	144.031						3281877	3590414	3218989	2033523	1889010	1949873	3363905	1822124	3262351	1712783	1918426	3289346	1853247	3590853	2348086	3379207	3306535	2083823	1397148	1674456	3018518	3517206	1961655	3325994
	X - 13007			47203	LC/MS Neg		4597	329.234						37946				52457	28734	25671	34598	55404		45361	45927		51980	14383		54554			36203	59601	21190		62980
	X - 14056			46632	LC/MS Pos Early		810	192.033						6357869	5658212	7676893	6666152	5098596	2525602	288432	488711	416299	139608	181995	134592	1205794	945539	778856	990715	549979	1209489
	X - 14568			46649	LC/MS Neg		661	132.921						1182203	944824	1361531	7961464	6331529	7650833	1551254	6466392	1353106	6803890	6356368	1996314	6395070	1654833	12263129	1812653	1223679	9597770	4554892	5217107	543304	1228803	6637743	1631320
	X - 15220			46658	LC/MS Neg		2662	274.112						113292	73102	61862	106763	76164	77519	53113	90214	54610	33550	32073		11603	22149	25228	23154	26986	36361			15992
	X - 15497			46473	LC/MS Neg		2843	236.093						58895	31078	43162	32894	66567	65727	32349	29227				26113	76305	23755	44445	34471	27083	31535
	X - 17010			47993	LC/MS Neg		3178	189.114						65713						72792	67411	97211	77373			84069	80000	75937	63090	58213	70879
	X - 18779			46687	LC/MS Neg		1969	209.045						211048	108811	138820	327602	281286	243276	57486	288463	127651	245391	208954	79792	752752	198352	553102	361687	369379	916348	203128	191750	55359	86269	215663	82706
	X - 21365			46410	LC/MS Pos Early		2195	160.133						2156597	385664	718622	1510172	2043932	1432380	785470	953953	1243605	508517	548654	553313	6245403	2768502	3799401	3765624	4911001	2357675
	X - 22145			47391	LC/MS Neg		1844	257.078						56169	42358	47146	21227	34625	26311		41572	42614	12372			118939	138991	144887	194066	79972	337796	21449
	X - 22771			48076	LC/MS Neg		2180	160.044						3016338	1384322	1991025	2660825	2474609	2466855	274210	408061	378911	187238	185374	247916	318892	208227	222855	261789	229934	349460	82815	50373	56405	32390	39476	28513
	X - 22775			48080	LC/MS Neg		2980	154.991						2274022	1875494	2254395	2147717	2001342	2043693	2104430	2286004	2017124	1894058	1997272	2049959	1987010	1883197	1947895	1999607	2014255	2074446	2135924	2174436	2123392	2047356	2172314	1972463
	X - 23171			48851	LC/MS Pos Early		940	198.089									1045942	707796		1420808	611208		3552370	8675185		102533	74463	435684			425409
	X - 24061			52090	LC/MS Pos Late		2400	720.587						71409632	59198120	75620160	77930448	69321544	68502832	51411792	60113404	48265916	40792408	51873772	47404104	165102688	144320832	131941448	125995264	92537992	164626432	31848746	20279820	22520824	21415764	23136148	18381768
	X - 24435			52665	LC/MS Neg		6625	465.304						725330	1175537	1033126	906991			1244484	1760246	2174696		897409	2247758	471959	1530555	834389	2262861	2589503	919317		424908	361083	334629	590028	535428
	X - 24803			54831	LC/MS Pos Early		1796	324.928						91549296	54393576	58371232	108281848	55137820	48770848	203593952	183523520	298256160	111418824	199604192	135496560	271760992	160743136	109069160	129111096	227655056	90021504	43874304	90113872	94344280	81533888	38236952	80399880
	X - 24804			54832	LC/MS Pos Early		1803	340.902						2735416	427242	682070	3005641	913130	499667	9555075	13929243	27675284	4949011	9859145	5196689	18539732	5657444	3755747	3953301	12834518	2481955	922353	2019163	2021135	1545610		1383974
	X - 24806			54834	LC/MS Pos Early		1800	626.867						492487			1042223			3061657	2877123	7248327	922953	3424031	1283016	7423897	1832269	678557	1133684	4539195	601946		685272	726558	523327		507302
	X - 24813			54841	LC/MS Neg		1285.7	202.048						1010075	713098	742356	837791	883385	856806	1151263	1116223	828661	737420	627913	1084962	2408723	1858053	1937618	2092161	2246513	1929927	839276	476888	584935	571914	376967	389230
	X - 24831			54859	LC/MS Neg		1410.2	188.078						48013	40401	30705	42592	45118	32716	118220	98680	74685	52824	32564	129249	164680	114248	118255	141455	195014	97893	25501		19665	24015

## Sheet: ScaledImpData
													SAMPLE_NAME	UASM-00001	UASM-00002	UASM-00003	UASM-00004	UASM-00005	UASM-00006	UASM-00007	UASM-00008	UASM-00009	UASM-00010	UASM-00011	UASM-00012	UASM-00013	UASM-00014	UASM-00015	UASM-00016	UASM-00017	UASM-00018	UASM-00019	UASM-00020	UASM-00021	UASM-00022	UASM-00023	UASM-00024
													SAMPLE_ID	2977063	2977064	2977065	2977066	2977067	2977068	2977069	2977070	2977071	2977072	2977073	2977074	2977075	2977076	2977077	2977078	2977079	2977080	2977081	2977082	2977083	2977084	2977085	2977086
													REPLICATE_IDENTIFIER	1	2	3	4	5	6	7	8	9	10	11	12	13	14	15	16	17	18	19	20	21	22	23	24
													BRADFORD_PROTEIN	2.957	2.336	2.337	2.948	2.39	2.8	3.029	3.303	3.762	2.555	2.537	2.65	3.391	4.18	4.148	4.466	2.547	4.077	2.06	1.005	1.474	1.343	1.095	0.908
													CELL_LINE	HeLa	HeLa	HeLa	HeLa	HeLa	HeLa	C33A	C33A	C33A	C33A	C33A	C33A	SiHa	SiHa	SiHa	SiHa	SiHa	SiHa	HCK1-T	HCK1-T	HCK1-T	HCK1-T	HCK1-T	HCK1-T
PATHWAY_SORTORDER	BIOCHEMICAL	SUPER_PATHWAY	SUB_PATHWAY	COMP_ID	PLATFORM	CHEMICAL_ID	RI	MASS	CAS	PUBCHEM	CHEMSPIDER	KEGG	Group HMDB_ID	HeLa	HeLa	HeLa	HeLa	HeLa	HeLa	C33A	C33A	C33A	C33A	C33A	C33A	SiHa	SiHa	SiHa	SiHa	SiHa	SiHa	HCK1-T	HCK1-T	HCK1-T	HCK1-T	HCK1-T	HCK1-T
1530	1,2-dioleoyl-GPC (18:1/18:1)*	Lipid	Phospholipid Metabolism	52457	LC/MS Pos Late	100008905	2346	786.601	4235-95-4	10350317	8525772			0.9299	0.8629	1.0106	0.9894	0.9079	0.9222	0.8471	0.8153	0.7663	0.7582	0.8057	0.8104	1.3796	1.3414	1.2024	1.1486	0.9729	1.321	1.692	1.4468	1.5987	1.5611	1.6159	1.491
1575	1,2-dioleoyl-GPE (18:1/18:1)	Lipid	Phospholipid Metabolism	52609	LC/MS Pos Late	100008906	2485	744.554	4004-05-01	9546757	7825707			1.1753	1.0056	1.2512	1.2718	1.1455	1.1486	0.9751	0.9944	0.8536	0.9005	0.932	0.9162	1.437	1.2163	1.1223	1.0383	0.8053	1.4336	1.2308	0.7167	0.826	0.7254	0.8601	0.7276
1571	1,2-dioleoyl-GPG (18:1/18:1)	Lipid	Phospholipid Metabolism	19142	LC/MS Polar	1541	715	773.534	67254-28-8	11846228	10020702			1.0525	0.8364	0.9012	1.0473	0.9966	1.0034	0.5419	0.6656	0.5397	0.4236	0.5225	0.4185	1.3109	0.8578	1.2223	0.9687	0.9902	1.3972	1.9424	1.5379	1.6796	1.4568	2.2255	1.795
1572	1,2-dioleoyl-GPI (18:1/18:1)	Lipid	Phospholipid Metabolism	52619	LC/MS Polar	100008908	913	861.55			24767722			0.998	1.0096	0.915	1.1133	1.0041	0.986	0.7	0.7648	0.6267	0.5851	0.6084	0.5171	1.4847	1.1285	1.408	1.2223	1.2522	1.6606	1.4407	0.9761	0.9806	0.8999	1.3129	1.002
1580	1,2-dioleoyl-GPS (18:1/18:1)	Lipid	Phospholipid Metabolism	19191	LC/MS Pos Late	1533	2800	788.544	6811-55-8	6438639	4943103			1.0069	0.8015	1.097	1.2926	1.1038	1.1233	0.9058	0.9574	0.6977	0.7955	1.0266	0.9931	2.9601	2.2873	2.225	1.5559	1.1394	2.7309	0.3736	0.3426	0.544	0.4598	0.4208	0.3657
1539	1,2-dipalmitoleoyl-GPC (16:1/16:1)*	Lipid	Phospholipid Metabolism	52472	LC/MS Pos Late	100008997	1992	730.538						0.6316	0.5304	0.7396	0.753	0.6401	0.6674	2.1906	2.2725	1.9698	1.8381	2.1152	1.9823	1.2866	1.0373	0.9627	0.7952	0.6028	1.0848	0.5304	0.5304	0.5304	0.5304	0.5304	0.5304
1522	1,2-dipalmitoyl-GPC (16:0/16:0)	Lipid	Phospholipid Metabolism	19130	LC/MS Pos Late	100000657	2365	734.569	63-89-8	452110	398235		HMDB00564	1.0686	0.917	1.094	1.0174	0.9632	0.9411	1.1155	1.0689	0.9826	0.9241	0.9776	1.0609	1.581	1.5272	1.4792	1.5259	1.3153	1.5633	0.5562	0.4578	0.4981	0.4746	0.4872	0.4487
1820	1-(1-enyl-oleoyl)-2-oleoyl-GPE (P-18:1/18:1)*	Lipid	Lysoplasmalogen	54691	LC/MS Pos Late	100010839	2534	728.559			24769325		HMDB11441	1.0467	0.8762	1.025	1.1822	1.0234	1.003	0.3511	0.4566	0.4002	0.3565	0.4229	0.3784	1.1507	0.997	0.8	0.6476	0.4683	0.9284	1.4322	1.2495	1.2496	1.303	1.185	1.1694
1817	1-(1-enyl-oleoyl)-GPE (P-18:1)*	Lipid	Lysoplasmalogen	44621	LC/MS Pos Late	100005372	1566	464.314						2.7352	2.4378	2.9881	3.9573	3.4026	3.2939	0.9829	1.0401	0.5329	0.9028	0.928	0.7423	1.9362	1.4545	1.1239	1.0171	0.4608	1.8914	0.9222	0.3864	0.4694	0.48	0.5274	0.4456
1805	1-(1-enyl-palmitoyl)-2-arachidonoyl-GPC (P-16:0/20:4)*	Lipid	Plasmalogen	52689	LC/MS Pos Late	100009014	2154	766.575			24767495			1.0083	1.0705	1.1509	1.0189	0.9917	1.0745	0.5395	0.5422	0.4377	0.4679	0.5435	0.5248	1.45	1.5291	1.4684	1.7443	1.2349	1.3083	0.0494	0.0494	0.0571	0.0494	0.1099	0.0739
1797	1-(1-enyl-palmitoyl)-2-arachidonoyl-GPE (P-16:0/20:4)*	Lipid	Plasmalogen	52673	LC/MS Pos Late	100009002	2270	724.528			24769238			1.2173	1.0872	1.3049	1.3021	1.1827	1.236	0.868	0.9128	0.802	0.8562	0.8835	0.836	1.7783	1.5384	1.5159	1.3521	1.1714	1.6654	0.3347	0.3485	0.3648	0.2168	0.4046	0.3269
1806	1-(1-enyl-palmitoyl)-2-linoleoyl-GPC (P-16:0/18:2)*	Lipid	Plasmalogen	52682	LC/MS Pos Late	100009009	2226	742.575			24767486			0.3727	0.3727	0.3727	0.3727	0.3727	0.3727	0.3727	0.3727	0.3727	0.3727	0.3727	0.3727	0.3727	0.3727	0.3727	0.3727	0.3727	0.3727	1.0755	1	1.071	0.9793	1.0081	0.8865
1794	1-(1-enyl-palmitoyl)-2-linoleoyl-GPE (P-16:0/18:2)*	Lipid	Plasmalogen	52677	LC/MS Pos Late	100009069	2351	700.528			24769229			0.9963	0.7774	0.9976	1.0866	0.9752	0.9045	0.7727	0.9218	0.7475	0.6816	0.7704	0.7516	1.2591	1.157	1.1033	1.0024	0.7741	1.4176	6.2508	4.0001	4.6446	4.4226	4.1706	3.7875
1799	1-(1-enyl-palmitoyl)-2-oleoyl-GPC (P-16:0/18:1)*	Lipid	Plasmalogen	52478	LC/MS Pos Late	100009007	2443	744.59						1.1314	0.9833	1.2484	1.3082	1.1523	1.1586	0.7075	0.7338	0.6121	0.6256	0.6952	0.6658	1.4176	1.2039	1.162	1.0494	0.8244	1.3746	0.9136	0.9982	0.9893	1.0018	1.1986	0.9621
1793	1-(1-enyl-palmitoyl)-2-oleoyl-GPE (P-16:0/18:1)*	Lipid	Plasmalogen	52477	LC/MS Pos Late	100009005	2600	702.543			24769228			1.0024	0.8717	1.0977	1.0688	1.0009	0.9991	0.5953	0.6717	0.603	0.549	0.6183	0.5903	1.1109	0.9469	0.8793	0.8053	0.6472	1.1296	4.2527	3.2337	3.5942	3.5502	3.4654	3.1205
1796	1-(1-enyl-palmitoyl)-2-palmitoleoyl-GPC (P-16:0/16:1)*	Lipid	Plasmalogen	52713	LC/MS Pos Late	100009160	2218	716.559			24767482			1.2452	1.054	1.5011	1.4541	1.281	1.3079	0.9856	1.091	0.8844	0.9197	1.0144	0.9069	1.54	1.179	1.2056	0.9823	0.7464	1.4244	0.367	0.3873	0.3957	0.4014	0.5159	0.3561
1795	1-(1-enyl-palmitoyl)-2-palmitoyl-GPC (P-16:0/16:0)*	Lipid	Plasmalogen	52716	LC/MS Pos Late	100009162	2454	718.575		11146967	9322076			1.4379	1.1917	1.5564	1.6204	1.3567	1.3634	0.9243	0.9628	0.7948	0.7639	0.8944	0.8553	1.7743	1.4643	1.4187	1.3155	1.0372	1.5848	0.4878	0.4769	0.5005	0.4765	0.573	0.4598
1814	1-(1-enyl-palmitoyl)-GPC (P-16:0)*	Lipid	Lysoplasmalogen	52474	LC/MS Pos Late	100002875	1547	480.345		10917802	9093054			1.2345	1.0694	1.3726	1.4191	1.2814	1.3401	1.0625	0.8324	0.7737	0.7874	0.7628	0.7505	1.4108	0.9375	0.901	0.7744	0.5797	1.1589	0.5797	0.5797	0.5797	0.5797	0.5797	0.5797
1815	1-(1-enyl-palmitoyl)-GPE (P-16:0)*	Lipid	Lysoplasmalogen	39270	LC/MS Pos Late	100003000	1558	438.298			10471193			1.7258	1.5213	1.8886	2.269	1.953	1.8128	1.1993	1.092	0.8416	1.0075	1.0178	0.9925	1.1455	0.91	0.6518	0.6636	0.4649	1.1149	0.8418	0.4363	0.5215	0.536	0.5136	0.4345
1809	1-(1-enyl-stearoyl)-2-arachidonoyl-GPE (P-18:0/20:4)*	Lipid	Plasmalogen	52475	LC/MS Pos Late	100008999	2511	752.559		9547058	7826008		HMDB05779	0.7912	0.6863	0.8924	0.9314	0.8203	0.8458	0.8044	0.7991	0.7167	0.843	0.838	0.7997	1.3459	1.4575	1.0686	1.2778	1.1764	1.3726	1.1287	1.2558	1.316	1.3136	1.1861	1.1488
1801	1-(1-enyl-stearoyl)-2-oleoyl-GPE (P-18:0/18:1)	Lipid	Plasmalogen	52614	LC/MS Pos Late	100008919	2950	730.575	144371-68-6		24769260			0.5959	0.5569	0.7353	0.669	0.6072	0.6369	0.7649	0.8554	0.7771	0.7115	0.8129	0.7289	1.9999	1.7114	1.5267	1.4297	1.1446	2.2546	11.1079	8.2785	9.3245	9.2015	8.9098	7.4616
1819	1-(1-enyl-stearoyl)-GPE (P-18:0)*	Lipid	Lysoplasmalogen	39271	LC/MS Pos Late	100003001	1649	466.329						0.8868	0.9615	1.1073	1.3564	1.1791	1.1847	0.9644	0.7203	0.5014	0.7355	0.9018	0.4955	1.0356	0.91	0.6214	0.7127	0.3593	1.0667	2.9977	1.957	2.2521	2.4963	2.2002	1.8312
1736	1-arachidonoyl-GPE (20:4n6)*	Lipid	Lysolipid	35186	LC/MS Neg	100001571	5874	500.278		42607465	21403171		HMDB11517	0.7032	0.486	0.4771	0.5181	0.5549	0.8106	1.0282	1.5548	1.7259	1	0.394	1.4482	1.3916	0.8736	1.0665	1.3922	1.0895	1.0574	0.1109	0.1109	0.1109	0.1109	0.1109	0.1109
1757	1-arachidonoyl-GPI (20:4)*	Lipid	Lysolipid	34214	LC/MS Neg	100001654	5482	619.289					HMDB61690	1.31	0.498	0.8602	0.8566	0.6008	0.5499	3.0883	4.7076	5.3596	2.5471	1.3771	1.6188	0.9422	0.6309	0.6461	1.0736	0.3479	1.0578	0.3479	0.3479	0.3479	0.3479	0.3479	0.3479
1843	1-arachidonylglycerol (20:4)	Lipid	Monoacylglycerol	34397	LC/MS Neg	100001433	6450	303.233	35474-99-8	5282281	4445452	C13857	HMDB11572	0.3257	0.3257	0.3257	0.3257	0.3257	0.3257	1.0375	1.4497	1	0.3257	0.3257	0.9361	0.3257	0.3257	0.3257	0.3257	0.3257	0.3257	0.3257	0.3257	0.3257	0.3257	0.3257	0.3257
1850	1-dihomo-linolenylglycerol (20:3)	Lipid	Monoacylglycerol	48341	LC/MS Neg	100006121	6220	305.249						0.486	0.1609	0.1609	0.202	0.1609	0.1609	2.8398	4.3657	3.5828	1.4774	1	1.6945	0.1609	0.1609	0.1609	0.1609	0.1609	0.1609	0.428	0.8719	0.2348	0.3063	1.5514	1.2654
1848	1-docosahexaenoylglycerol (22:6)	Lipid	Monoacylglycerol	35153	LC/MS Neg	100001481	6150	309.222			10477810		HMDB11587	0.8154	0.3346	0.5009	0.3658	0.352	0.3346	1.8219	4.2618	3.5454	1.559	1	1.3348	0.3346	0.3346	0.3346	0.3346	0.3346	0.3346	0.3346	0.3346	0.3346	0.3346	0.3346	0.3346
1600	1-linoleoyl-2-arachidonoyl-GPC (18:2/20:4n6)*	Lipid	Phospholipid Metabolism	52710	LC/MS Pos Late	100009131	1969	806.569			24766809			0.6788	0.8036	0.7371	0.9863	0.8151	0.9239	2.4513	1.8901	1.865	2.2394	1.8408	1.6471	1.6553	0.9997	1.1419	0.8794	0.6306	1.0003	0.6306	0.6306	0.6306	0.6306	0.6306	0.6306
1698	1-linoleoyl-GPC (18:2)	Lipid	Lysolipid	34419	LC/MS Pos Late	100001395	1465	520.34		11988421	10160888	C04100	HMDB10386	1.0306	0.732	1.1018	1.5105	1.1592	1.1474	2.0787	1.5317	1.0087	1.3023	1.0105	1.8032	0.9913	0.8727	0.6341	0.4985	0.2713	0.9146	0.5468	0.6541	0.2713	0.5095	0.4908	0.2713
1732	1-linoleoyl-GPE (18:2)*	Lipid	Lysolipid	36600	LC/MS Pos Late	100001570	1482	478.293		52925130	21403170		HMDB11507	0.8985	1	0.596	0.8206	0.6656	0.0723	1.6199	1.2998	0.5919	0.8805	0.5409	1.1928	0.0723	0.0723	0.0723	0.0723	0.0723	0.5647	1.8119	1.1445	1.3236	1.2762	1.8575	1.2979
1753	1-linoleoyl-GPI (18:2)*	Lipid	Lysolipid	36594	LC/MS Neg	100001778	5494	595.289						1.231	0.5383	1.789	0.7426	1.8685	0.9578	1.835	4.6461	3.3722	0.3313	1.0553	0.8257	2.1052	0.871	1	1.7345	0.7303	1.6796	0.3313	0.3525	0.3516	0.5893	0.4348	1.2366
61	1-methylhistidine	Amino Acid	Histidine Metabolism	30460	LC/MS Pos Early	100001051	2755	170.092	332-80-9	92105	83153	C01152	HMDB00001	0.0962	0.0962	0.0962	0.0962	0.0962	0.0962	0.9893	1	0.3557	0.2183	0.3577	0.6726	3.7306	1.5892	1.8933	2.0185	3.2641	1.6766	0.0962	0.0962	0.0962	0.0962	0.0962	0.0962
2891	1-methylnicotinamide	Cofactors and Vitamins	Nicotinate and Nicotinamide Metabolism	27665	LC/MS Pos Early	55	1940	137.071	1005-24-9	10129985	8305504	C02918	HMDB00699	1.0269	0.6039	0.7154	1.1734	1.1307	0.9731	0.0047	0.0047	0.0047	0.0047	0.0047	0.0047	8.6917	6.6982	6.9141	6.4573	7.2283	6.1306	0.0149	0.0136	0.0121	0.0047	0.0152	0.006
1831	1-myristoleoylglycerol (14:1)	Lipid	Monoacylglycerol	34382	LC/MS Neg	100001434	5655	225.186	55030-82-5	6453334	4955718			0.3903	0.3903	0.3903	0.3903	0.3903	0.3903	0.96	1.4834	2.1014	0.4337	0.3903	1.04	0.3903	0.3903	0.3903	0.3903	0.3903	0.3903	0.3903	0.3903	0.3903	0.3903	0.3903	0.3903
1583	1-myristoyl-2-palmitoleoyl-GPC (14:0/16:1)*	Lipid	Phospholipid Metabolism	55003	LC/MS Pos Late	100009150	1955	704.522			24766547			0.8813	0.7426	1.0088	1.0403	0.8872	0.9214	3.5353	3.6556	3.1626	2.9743	3.4155	3.2114	1.3347	1.0941	0.9912	0.8304	0.6303	1.1358	1.2775	0.7506	0.8826	0.7925	0.7318	0.5683
1829	1-myristoylglycerol (14:0)	Lipid	Monoacylglycerol	35625	LC/MS Neg	100001618	6353.3	227.202	75685-84-6	79050	71382	C01885	HMDB11561	1.1806	0.7614	0.798	0.9606	1.2435	1.0327	3.1661	6.8134	5.6774	2.7694	2.2308	2.2863	0.8409	0.4491	0.558	0.4583	0.4569	0.7072	0.966	1.306	1.0969	0.939	1.3581	0.9673
1542	1-oleoyl-2-linoleoyl-GPC (18:1/18:2)*	Lipid	Phospholipid Metabolism	52453	LC/MS Pos Late	100008981	2165	784.585						0.9961	1.0332	1.1888	0.9506	0.9991	0.891	0.8458	1.0009	0.7922	0.8862	0.9761	0.9719	1.0953	1.3284	1.1861	1.1034	0.7279	1.2038	1.2544	0.9664	1.0781	1.1136	1.1063	0.867
1595	1-oleoyl-2-linoleoyl-GPE (18:1/18:2)*	Lipid	Phospholipid Metabolism	52687	LC/MS Pos Late	100009078	2270	742.538		9546753	7825703		HMDB05349	1.2124	1.0175	1.2429	1.1152	1.0993	0.9802	1.0828	1.1924	0.9825	0.836	1.02	0.8333	0.9186	0.9486	0.7405	0.8296	0.5886	1.0979	0.5886	0.5886	0.5886	0.5886	0.5886	0.5886
1695	1-oleoyl-GPC (18:1)	Lipid	Lysolipid	48258	LC/MS Pos Late	100001272	1540	522.355	19420-56-5	16081932	17240641		HMDB02815	1.4934	1.3406	1.6852	1.6868	1.4647	1.4956	1.8179	1.2076	0.9262	1.307	1.1472	1.3696	1.0738	0.8087	0.6619	0.5698	0.3357	0.9222	0.6547	0.4368	0.3606	0.3803	0.4275	0.2912
1728	1-oleoyl-GPE (18:1)	Lipid	Lysolipid	35628	LC/MS Pos Late	100001569	1554	480.308	89576-29-4	9547071	7826021		HMDB11506	1.6459	1.2876	1.4499	1.8356	1.6034	1.4658	1.8682	1.3469	1.082	1.4115	1.2476	1.4053	0.8797	0.7365	0.5187	0.5103	0.3049	0.918	0.628	0.3461	0.3786	0.4069	0.4959	0.2766
1775	1-oleoyl-GPG (18:1)*	Lipid	Lysolipid	45968	LC/MS Neg	100005716	5610	509.288						1.3709	0.8662	1.085	0.915	0.6719	1.1875	0.5605	1.6102	2.3671	0.6914	0.2437	0.704	0.8804	0.6463	0.3569	1.1958	0.6761	0.4958	2.3549	2.0133	2.5792	2.4696	3.0741	3.4633
1751	1-oleoyl-GPI (18:1)*	Lipid	Lysolipid	36602	LC/MS Neg	100001777	5599	597.305						1.3642	0.8943	0.9025	1.1648	1.5869	1.3766	1.5195	2.3736	2.7918	1.2375	0.5555	1.0088	1.3869	0.9912	0.9217	1.6792	0.7135	1.3692	0.6057	0.1821	0.3728	0.4253	0.3932	0.5202
1838	1-oleoylglycerol (18:1)	Lipid	Monoacylglycerol	21184	LC/MS Neg	100000924	6500	281.249	111-03-5	5283468	4446588		HMDB11567	1.7128	0.7703	0.914	1.1063	0.9861	0.9858	2.2919	5.4382	4.0335	2.1126	1.7365	1.8409	0.3697	0.3745	0.3331	0.4745	0.3057	0.5242	1.0139	1.183	0.5525	0.5911	2.3136	1.5591
1587	1-palmitoleoyl-2-linoleoyl-GPC (16:1/18:2)*	Lipid	Phospholipid Metabolism	52683	LC/MS Pos Late	100009075	2003	756.554			24766675			0.7832	0.6134	0.8203	0.878	0.7341	0.7825	2.0595	2.0715	1.9113	1.7309	2.0541	1.8405	2.1308	1.9409	1.7423	1.4092	0.9943	2.0446	1.0057	0.7061	0.7714	0.7439	0.8688	0.515
1536	1-palmitoleoyl-2-oleoyl-GPC (16:1/18:1)*	Lipid	Phospholipid Metabolism	52458	LC/MS Pos Late	100008983	2155	758.569						0.7513	0.7742	1.0346	0.9654	0.8774	0.9067	1.21	1.3611	1.0808	1.0803	1.1603	1.0944	1.557	1.5241	1.29	1.1246	0.9593	1.3643	0.9287	0.7646	0.7079	0.7282	0.8412	0.6061
1689	1-palmitoleoyl-GPC (16:1)*	Lipid	Lysolipid	33230	LC/MS Pos Late	100001511	1450	494.324		24779461	21403152		HMDB10383	1.3001	1.1619	1.4284	1.4904	1.4562	1.4293	3.1483	2.1764	1.6827	2.0081	1.8977	2.6915	0.8381	0.6207	0.5781	0.3934	0.2784	0.7199	0.3222	0.2117	0.1743	0.2049	0.2208	0.1567
1852	1-palmitoleoylglycerol (16:1)*	Lipid	Monoacylglycerol	52431	LC/MS Neg	100008952	6094	253.217						2.2354	1.052	1.59	1.7704	1.8138	0.948	13.1334	12.2838	17.674	9.3519	5.6537	10.2197	0.4854	0.266	0.3801	0.4727	0.1769	0.5239	0.2423	0.4539	0.1769	0.1769	0.6138	0.6596
1584	1-palmitoyl-2-alpha-linolenoyl-GPC (16:0/18:3n3)*	Lipid	Phospholipid Metabolism	52684	LC/MS Pos Late	100009076	2034	756.554			24766646			0.7189	0.5823	0.9128	0.8505	0.8474	0.7846	2.8655	3.106	2.5058	2.2655	2.5835	2.3793	1.9826	1.3687	1.2688	1.0872	0.7887	1.5715	1.1549	0.4268	0.3735	0.2757	0.3793	0.2705
1532	1-palmitoyl-2-arachidonoyl-GPC (16:0/20:4)	Lipid	Phospholipid Metabolism	52462	LC/MS Pos Late	100008914	2091	782.569	35418-58-7	10747814	8923140			0.8193	0.8575	1.1394	1.1023	0.9716	1.0398	1.1012	1.0714	0.8006	1.0257	0.9964	1.0036	1.9305	1.4962	1.222	1.2293	0.991	1.7116	0.1078	0.0801	0.0728	0.0705	0.0995	0.0685
1555	1-palmitoyl-2-arachidonoyl-GPE (16:0/20:4)*	Lipid	Phospholipid Metabolism	52464	LC/MS Pos Late	100008990	2198	740.522		9546800	7825750		HMDB05323	0.9891	0.908	1.1071	1.0109	0.9883	1.0739	1.3905	1.4591	1.314	1.4593	1.3784	1.4269	0.6494	0.4419	0.5506	0.3821	0.4409	0.4161	0.3821	0.3821	0.3821	0.3821	0.3821	0.3821
1546	1-palmitoyl-2-arachidonoyl-GPI (16:0/20:4)*	Lipid	Phospholipid Metabolism	52467	LC/MS Polar	100008993	892	857.519			24767674			0.9576	0.9886	0.8177	0.943	0.9661	0.9545	1.7182	1.5928	1.515	1.4483	1.5424	1.261	1	0.8177	1.0944	0.8575	0.924	1.1702	0.8177	0.8177	0.8177	0.8177	0.8177	0.8177
1652	1-palmitoyl-2-gamma-linolenoyl-GPC (16:0/18:3n6)*	Lipid	Phospholipid Metabolism	54812	LC/MS Pos Late	100009154	2034	756.554			24766645			0.9432	0.8537	1.0037	1.13	0.9329	1.0009	0.7538	0.7538	0.7538	0.7538	0.7538	0.7538	1.9681	1.6775	1.5466	1.3694	0.9101	1.9241	0.7538	0.8464	0.976	0.9479	1	0.7538
1525	1-palmitoyl-2-linoleoyl-GPC (16:0/18:2)	Lipid	Phospholipid Metabolism	42446	LC/MS Pos Late	1537	2160	758.569	40811-94-7	5287971	4450224			0.9275	0.7171	0.796	0.858	0.7892	0.799	1.1498	0.9481	1.077	0.9971	1.0905	1.0692	1.1619	0.9882	1.0353	1.0029	0.8516	1.2003	1.2657	0.9523	1.1665	1.0928	1.0385	0.9704
1557	1-palmitoyl-2-linoleoyl-GPE (16:0/18:2)	Lipid	Phospholipid Metabolism	42449	LC/MS Pos Late	100001870	2275	716.522		9546747	7825697		HMDB05322	1.2151	1.089	1.1244	1.4473	1.3264	1.1231	1.614	1.6912	1.5946	1.3344	1.4309	1.4627	0.766	0.911	0.8461	0.6971	0.5335	0.8838	0.5926	0.3365	0.3864	0.3068	0.3868	0.3091
1524	1-palmitoyl-2-oleoyl-GPC (16:0/18:1)	Lipid	Phospholipid Metabolism	52461	LC/MS Pos Late	1539	2358	760.585	26853-31-6;26853-31-6	6436017	4940699			1.0602	0.9867	1.1267	1.0723	1.0074	1.0033	1.0578	0.9967	0.9655	0.9526	0.9874	1.0133	1.2184	1.2309	1.1078	1.1039	0.9807	1.1679	0.8827	0.6413	0.7294	0.6811	0.6601	0.6117
1550	1-palmitoyl-2-oleoyl-GPE (16:0/18:1)	Lipid	Phospholipid Metabolism	19263	LC/MS Pos Late	1526	2509	718.538	26662-94-2	5283496	4446615		HMDB05320	1.1223	0.9369	1.1706	1.197	1.0842	1.11	1.1977	1.2272	1.0537	1.0752	1.1326	1.1107	1.0221	0.8647	0.8054	0.7419	0.6031	0.9779	0.534	0.2986	0.3365	0.31	0.3046	0.2621
1548	1-palmitoyl-2-oleoyl-GPG (16:0/18:1)	Lipid	Phospholipid Metabolism	52448	LC/MS Polar	100000641	745	747.519		5283509	4446626			1.5456	1.32	1.387	1.5892	1.4653	1.4398	1.057	1.1295	0.9631	0.868	0.9137	0.8629	1.2704	0.8191	1.1403	0.8862	1.0369	1.2647	0.5416	0.4556	0.3875	0.3621	0.4923	0.3635
1577	1-palmitoyl-2-oleoyl-GPI (16:0/18:1)*	Lipid	Phospholipid Metabolism	52669	LC/MS Polar	100009066	893	835.534			24767668			1.669	1.8637	1.5648	1.879	1.7772	1.7846	1.0155	1.0274	0.8331	0.8293	0.9091	0.7662	1.2002	0.9012	1.1431	0.9845	1.1414	1.2837	0.4422	0.214	0.2221	0.1858	0.2948	0.2761
1608	1-palmitoyl-2-oleoyl-GPS (16:0/18:1)	Lipid	Phospholipid Metabolism	19261	LC/MS Pos Late	1531	2660	762.528	40290-44-6	5283499	4446618	C13880		0.9654	0.8267	1.1206	1.1725	1.0674	1.0677	1.1391	1.1574	0.7499	0.8639	1.0879	1.129	1.3621	1.0655	1.0346	0.8994	0.542	1.2918	0.2036	0.1346	0.1506	0.1465	0.1337	0.0877
1537	1-palmitoyl-2-palmitoleoyl-GPC (16:0/16:1)*	Lipid	Phospholipid Metabolism	52470	LC/MS Pos Late	100008984	2160	732.554						0.9975	1.0026	1.1412	1.1982	1.1147	1.0025	1.2319	1.368	1.2798	1.296	1.3599	1.2736	1.1072	0.9928	0.9512	0.9617	0.7393	0.9926	0.5298	0.3634	0.4158	0.3428	0.3637	0.3178
1574	1-palmitoyl-2-stearoyl-GPC (16:0/18:0)	Lipid	Phospholipid Metabolism	52616	LC/MS Pos Late	100008921	2653	762.601	59403-51-9		24766643			0.5295	0.4844	0.6257	0.6349	0.5856	0.5734	1.1438	1.1856	0.9536	1.0464	1.0716	1.1206	1.1357	0.7418	0.8239	0.6354	0.5536	0.8583	1.7161	1.3094	1.4056	1.2954	1.4518	1.1782
1686	1-palmitoyl-GPC (16:0)	Lipid	Lysolipid	33955	LC/MS Pos Late	100001263	1525	496.34	17364-16-8	86554	78064		HMDB10382	1.4435	1.348	1.6521	1.7581	1.536	1.6584	1.9618	1.3685	0.976	1.3626	1.2704	1.2615	1.024	0.7518	0.6738	0.5489	0.3716	0.9158	0.2588	0.1476	0.1216	0.1363	0.1121	0.083
1723	1-palmitoyl-GPE (16:0)	Lipid	Lysolipid	35631	LC/MS Pos Late	100001567	1544	454.293		9547069	7826019		HMDB11503	1.1699	1	1.2428	1.3898	1.2831	1.2188	1.4988	1.266	1.0378	1.2711	1.2083	1.0772	0.4265	0.3776	0.273	0.2304	0.1555	0.4641	0.0353	0.0038	0.0141	0.0038	0.0212	0.0096
1770	1-palmitoyl-GPG (16:0)*	Lipid	Lysolipid	45970	LC/MS Neg	100005717	5570	483.273		3300276	2548639			1.7546	1.0467	1.1681	1.1696	1.7287	1.4959	1	1.4885	1.9692	1.0074	0.5576	0.8413	0.3373	0.1787	0.1787	0.3081	0.1787	0.1787	0.4683	0.1787	0.4012	0.3721	0.1787	0.5366
1746	1-palmitoyl-GPI (16:0)*	Lipid	Lysolipid	35305	LC/MS Neg	100001655	5564	571.289					HMDB61695	1.3472	1.0377	0.9623	1.4545	1.9722	1.4636	1.1851	1.926	2.1101	1.1056	0.5122	0.7125	1.2021	0.8526	0.9496	1.3138	0.7227	1.1247	0.3954	0.1414	0.2802	0.2279	0.1421	0.2095
1833	1-palmitoylglycerol (16:0)	Lipid	Monoacylglycerol	21127	LC/MS Neg	100000827	6400	255.233	542-44-9	14900	14201		HMDB31074	2.585	1.1184	1.5657	1.6393	1.4288	1.4279	2.2161	3.6042	3.4032	1.6662	1.3672	1.4795	0.6464	0.625	0.5647	0.798	0.5759	0.8816	0.5646	0.6071	0.6059	0.5739	0.7426	0.5797
1832	1-pentadecanoylglycerol (15:0)	Lipid	Monoacylglycerol	47898	LC/MS Neg	100001431	6200	241.217		190750	165667			2.1625	0.9372	1.117	1.1842	1.8174	1.1596	1.5156	2.96	2.7092	1.6454	1.6459	1.0368	0.7239	0.6273	0.9445	0.8733	0.697	1.1671	0.8581	0.9632	0.6442	0.4001	0.6853	0.6948
1527	1-stearoyl-2-arachidonoyl-GPC (18:0/20:4)	Lipid	Phospholipid Metabolism	42450	LC/MS Pos Late	100001869	2300	810.601	35418-59-8	16219824	17347139			0.9813	0.8906	1.1605	0.958	0.9437	1.0187	2.377	2.1862	1.7701	2.2078	2.1103	2.3052	1.4415	1.461	1.2151	0.8738	0.689	1.2593	0.5588	0.4721	0.6185	0.5756	0.7481	0.4712
1552	1-stearoyl-2-arachidonoyl-GPE (18:0/20:4)	Lipid	Phospholipid Metabolism	52447	LC/MS Pos Late	100008977	2424	768.554		5289133	4451158			0.8504	0.7741	0.9423	0.9986	0.8739	0.8985	1.882	1.7228	1.536	1.8346	1.7093	1.7903	1.4997	1.2166	1.2492	1.0646	1.0014	1.2982	0.0798	0.0473	0.0619	0.0539	0.0374	0.0546
1615	1-stearoyl-2-linoleoyl-GPS (18:0/18:2)	Lipid	Phospholipid Metabolism	53009	LC/MS Pos Late	100000642	2689	788.544		9547091	7826041			0.9698	0.7275	1.2014	1.359	1.2521	1.1625	0.7801	0.9936	0.7348	0.7283	0.8362	0.541	2.2995	1.7794	1.766	1.8047	1.3325	2.6491	1.4008	0.305	0.7494	0.9114	1.0064	0.6054
1528	1-stearoyl-2-oleoyl-GPC (18:0/18:1)	Lipid	Phospholipid Metabolism	52438	LC/MS Pos Late	100008904	2644	788.616	56421-10-4		24766704			0.6763	0.621	0.8138	0.8363	0.7318	0.7321	0.9675	0.9493	0.7726	0.936	0.9559	0.9737	2.0949	1.6318	1.5206	1.2892	1.0263	1.7554	4.4297	2.9605	3.2938	3.1339	3.057	2.5905
1554	1-stearoyl-2-oleoyl-GPE (18:0/18:1)	Lipid	Phospholipid Metabolism	42448	LC/MS Pos Late	100001856	2858	746.569						0.9114	0.7608	0.9291	1.0183	0.9329	0.9129	1.0188	1.0309	0.8534	1.049	0.9845	0.9977	1.3909	1.0939	1.042	0.9353	0.791	1.2684	1.616	0.9918	1.0626	1.0023	1.1121	0.917
1581	1-stearoyl-2-oleoyl-GPG (18:0/18:1)	Lipid	Phospholipid Metabolism	52623	LC/MS Polar	100001866	717	775.549						1.2587	1	1.0803	1.2946	1.1697	1.1538	0.7417	0.7743	0.6613	0.678	0.65	0.6919	1.9666	1.3095	1.763	1.3721	1.5936	1.8106	0.5148	0.5526	0.2827	0.2249	0.1784	0.1784
1529	1-stearoyl-2-oleoyl-GPI (18:0/18:1)*	Lipid	Phospholipid Metabolism	52726	LC/MS Polar	100009181	922	863.566						1.1125	0.9998	1.0002	1.2268	1.1684	1.111	0.667	0.7474	0.5789	0.5899	0.6677	0.5058	1.4526	1.107	1.3695	1.0919	1.2564	1.6808	1.1262	0.5921	0.6662	0.5224	0.9122	0.7162
1680	1-stearoyl-2-oleoyl-GPS (18:0/18:1)	Lipid	Phosphatidylserine (PS)	19265	LC/MS Pos Late	100000639	3000	790.559		9547087	7826037			0.8848	0.6874	0.9922	1.0479	0.9262	0.9136	0.7404	0.8011	0.619	0.6787	0.8569	0.8057	1.9019	1.4986	1.5001	1.1876	1.0078	1.9044	1.5797	1.0586	1.1338	1.0632	1.2537	0.883
1693	1-stearoyl-GPC (18:0)	Lipid	Lysolipid	33961	LC/MS Pos Late	100001271	1606	524.371	19420-57-6	497299	435389		HMDB10384	0.9688	1.0312	1.198	1.3107	1.3123	1.2002	2.4784	1.9502	1.3416	2.1454	1.8473	1.8358	0.9422	0.7402	0.5988	0.4698	0.3196	0.8447	1.3568	0.7869	0.8349	0.7756	0.7726	0.4777
1726	1-stearoyl-GPE (18:0)	Lipid	Lysolipid	42398	LC/MS Pos Late	100001461	1626	482.324	69747-55-3	9547068	7826018		HMDB11130	1.1696	0.9737	1.1929	1.5418	1.4001	1.1705	1.8361	1.5737	1.3515	1.8394	1.6525	1.1847	1.0084	0.7641	0.6166	0.5463	0.356	0.9916	0.2139	0.1088	0.1173	0.1211	0.1094	0.0917
1749	1-stearoyl-GPI (18:0)	Lipid	Lysolipid	19324	LC/MS Neg	100000656	5794.3	599.32	796963-93-4		21403067		HMDB61696	0.504	0.5143	0.441	0.8398	1.1896	1.0169	0.6691	1.127	1.3757	0.9482	0.3768	0.519	1.5716	1.1922	0.9831	1.6546	0.9416	1.4511	1.9085	0.8566	1.1107	1.3085	0.9184	1.5339
1759	1-stearoyl-GPS (18:0)*	Lipid	Lysolipid	45966	LC/MS Pos Late	100004327	1634	526.314		9547101	7826051			0.8463	0.9296	0.9947	0.7326	1.0789	0.7326	1.059	0.8795	0.7326	0.9167	0.9946	1.1023	1.1713	1.1533	1.1705	0.8558	0.8673	0.7326	0.9525	1.1394	1.1406	1.0251	1.1074	1
1082	10-heptadecenoate (17:1n7)	Lipid	Long Chain Fatty Acid	33971	LC/MS Neg	100001278	5555	267.233	29743-97-3	5312435	4471860		HMDB60038	2.5309	0.9991	1.3321	1.5579	1.3467	1.3481	1.0009	2.2797	1.8752	0.9343	0.7901	0.7205	1.1272	0.7668	1.0344	1.2871	0.6561	1.5107	0.4157	0.3546	0.3295	0.3366	0.5165	0.3815
1092	10-nonadecenoate (19:1n9)	Lipid	Long Chain Fatty Acid	33972	LC/MS Neg	100001277	5780	295.264	73033-09-7	5312513	4471938		HMDB13622	2.7671	0.8554	1.4203	1.1457	0.9449	1.1256	0.9947	2.1723	1.9355	0.8602	0.6841	0.931	1.1207	1.0473	1	1.9254	0.6416	1.3683	0.2989	0.2989	0.349	0.2989	0.3486	0.2989
1185	17-methylstearate	Lipid	Fatty Acid, Branched	38296	LC/MS Neg	100002356	5993	297.28	2724-59-6	3083779	2340933			1.403	0.3612	1.6022	0.7413	0.6539	1.309	0.7044	1.4819	1.5211	0.8462	0.6644	0.712	1.2201	1.6254	1.2396	3.2818	1	2.1106	0.2606	0.2606	0.7913	0.2606	0.4204	0.2606
2778	2'-deoxyadenosine 5'-monophosphate	Nucleotide	Purine Metabolism, Adenine containing	46333	LC/MS Neg	100000485	1315	330.061	653-63-4	12599	601	C00360	HMDB00905	0.2481	0.2481	0.2481	0.2481	0.2481	0.2481	1.1625	1.6946	1.8811	0.9569	0.8566	0.2481	1.2988	0.6957	1.0431	0.8321	1.0715	0.6341	0.2481	0.2481	0.2481	0.2481	0.2481	0.2481
2809	2'-deoxyguanosine	Nucleotide	Purine Metabolism, Guanine containing	1411	LC/MS Neg	348	1751	266.089	961-07-9	187790	163230	C00330	HMDB00085	1.0037	0.3779	0.3779	1.5073	2.0002	0.9218	0.3779	0.3779	0.5274	0.3779	0.3779	8.8807	1	0.8005	0.7154	0.6303	1.2331	1.9269	0.3779	0.3779	0.3779	0.3779	0.3779	0.3779
2744	2'-deoxyinosine	Nucleotide	Purine Metabolism, (Hypo)Xanthine/Inosine containing	15076	LC/MS Neg	100000135	1688	251.079	890-38-0	65058	58569	C05512	HMDB00071	1.3273	0.9253	1	1.1165	1.018	0.9489	0.4944	0.6629	0.6544	0.3433	0.2469	2.3369	1.6555	1.098	1.1151	1.3761	1.1133	1.5349	0.4735	0.149	0.2019	0.149	0.149	0.149
2839	2'-deoxyuridine	Nucleotide	Pyrimidine Metabolism, Uracil containing	1412	LC/MS Polar	536	1100	273.073	951-78-0	13712	13118	C00526	HMDB00012	1.6777	1.0161	1.3629	1.1549	1.2285	1.1221	0.458	0.458	0.458	0.458	0.458	0.458	0.6272	0.7914	0.9839	0.9251	0.458	1.5784	1.9677	1.3479	0.881	0.9139	0.7117	0.4802
861	2,3-diphosphoglycerate	Carbohydrate	Glycolysis, Gluconeogenesis, and Pyruvate Metabolism	15664	LC/MS Neg	1227	555	264.952	102783-53-9	186004	161681	C01159	HMDB01294	0.3141	0.3141	0.3141	1.2893	0.7738	0.6993	0.9175	1.0184	0.9085	1.5534	1.451	0.3141	0.9363	1.0618	3.2263	1.7972	0.3141	4.3749	1.0114	0.9886	0.3976	0.4381	0.3141	0.3141
88	2-aminoadipate	Amino Acid	Lysine Metabolism	6146	LC/MS Pos Early	381	1912	162.076	542-32-5;1118-90-7	469	456	C00956	HMDB00510	0.8945	0.4718	0.5381	0.9221	1.1393	0.857	0.6206	1.1517	1.0779	0.4212	0.5475	0.4857	3.0351	1.7663	1.9029	2.1789	2.2629	1.9026	0.4212	0.4212	0.4212	0.4212	0.4212	0.4212
1844	2-arachidonoylglycerol (20:4)	Lipid	Monoacylglycerol	19266	LC/MS Neg	100000584	6170	303.233	53847-30-6	5282280	4445451	C13856	HMDB04666	0.4895	0.4895	0.4895	0.4895	0.4895	0.4895	0.9747	1.5777	1.0253	0.4895	0.4895	0.4895	0.4895	0.4895	0.4895	0.4895	0.4895	0.4895	0.4895	0.4895	0.4895	0.4895	0.4895	0.4895
1198	2-hydroxyglutarate	Lipid	Fatty Acid, Dicarboxylate	37253	LC/MS Polar	100002070	3352.8	147.03	40951-21-1	43	42	C02630	HMDB00606	1.3573	1.0519	1.2836	0.9481	1.6984	1.1088	0.9046	1.1434	1.6833	0.5177	0.8337	0.6895	1.8096	0.6905	0.8051	1.0964	1.2206	0.5764	0.1038	0.1038	0.1038	0.1475	0.1038	0.1038
1339	2-hydroxypalmitate	Lipid	Fatty Acid, Monohydroxy	35675	LC/MS Neg	100001579	5511.2	271.228	764-67-0	92836	83805		HMDB31057	0.6975	0.3884	0.4717	0.3512	0.317	0.3439	1.2714	2.488	2.315	1.0143	1.0514	0.4927	1.7714	1.3021	1.6108	2.2628	1.4975	1.9352	0.9235	0.9857	0.7695	0.842	1.4268	0.9167
1340	2-hydroxystearate	Lipid	Fatty Acid, Monohydroxy	17945	LC/MS Neg	1239	5695	299.259	629-22-1	69417	62625	C03045		0.3944	0.2723	0.2586	0.26	0.2504	0.2986	0.5098	1.1513	1.098	0.5929	0.5261	0.3231	1.0978	0.8073	1.0589	1.3728	0.9561	1.0439	1.0527	1.4475	1.0799	1.2117	1.9843	1.2919
1841	2-linoleoylglycerol (18:2)	Lipid	Monoacylglycerol	32506	LC/MS Neg	100000987	6250	279.233	3443-82-1	5365676	4517636		HMDB11538	1.2892	0.7192	1.3698	1.0712	1.1902	0.9288	3.1895	5.514	5.0819	2.2773	1.7229	2.2774	0.5716	0.6115	0.6185	0.69	0.4099	0.5802	0.2838	0.5818	0.6179	0.7814	1.2213	1.3078
302	2-methylbutyrylcarnitine (C5)	Amino Acid	Leucine, Isoleucine and Valine Metabolism	45095	LC/MS Pos Early	100001509	3035	246.17	31023-25-3	6426901	4932320		HMDB00378	1.8068	1.2052	0.9255	2.2941	2.3671	2.0947	0.5991	0.7145	1	0.4333	0.5068	0.4176	5.5786	2.8525	3.4599	3.1911	3.7799	2.6448	0.1585	0.0762	0.0544	0.0678	0.1416	0.0544
1059	2-methylcitrate/homocitrate	Energy	TCA Cycle	52282	LC/MS Neg	100008929	575	205.035						0.2731	0.1198	0.1198	0.1198	0.2036	0.1198	0.8096	0.9306	1.579	0.6615	1	0.5838	3.0771	2.331	2.0163	2.5237	1.742	3.4901	0.1198	0.1198	0.1198	0.1198	0.1198	0.1198
1830	2-myristoylglycerol (14:0)	Lipid	Monoacylglycerol	34383	LC/MS Neg	100001408	6230	227.202	27214-38-6	137938	121585			1.2507	0.4814	0.6931	1	1.2734	0.7313	4.1975	10.7224	8.1197	3.4786	2.7925	3.7771	0.7568	0.2125	0.6934	0.1939	0.1939	0.7009	0.1939	1.0245	0.1939	0.5664	1.1796	0.801
1839	2-oleoylglycerol (18:1)	Lipid	Monoacylglycerol	21232	LC/MS Neg	100000943	6300	281.249	3443-84-3	5319879	4478086			1.9515	0.8604	1.1415	1.0539	0.9416	0.9461	4.3689	7.6367	6.7874	2.9975	1.9616	2.5047	0.3748	0.2777	0.2464	0.4901	0.2213	0.3294	0.7882	1.0756	0.4696	0.581	2.0587	1.8023
1690	2-palmitoleoyl-GPC (16:1)*	Lipid	Lysolipid	35819	LC/MS Pos Late	100001561	1425	494.324			21403164			1.3148	0.8593	1.1375	1.4024	0.9798	1.0196	2.2071	1.8459	1.3498	1.4409	1.3116	2.9187	1.138	0.9804	0.8462	0.8006	0.43	1.2848	0.6106	0.4951	0.4635	0.4989	0.6069	0.4562
1853	2-palmitoleoylglycerol (16:1)*	Lipid	Monoacylglycerol	52432	LC/MS Neg	100008953	6016	253.217						1.6981	0.6906	0.9574	1.0426	1.3213	1.2776	8.5586	21.4386	17.144	8.1894	3.9748	5.4848	0.5614	0.1441	0.1814	0.5313	0.1441	0.2661	0.1441	0.2716	0.1441	0.1441	0.796	0.4517
1687	2-palmitoyl-GPC (16:0)*	Lipid	Lysolipid	35253	LC/MS Pos Late	100001562	1505	496.34		15061532	21403165		HMDB61702	1.1642	0.861	1.0737	1.3388	1.1542	0.8905	1.5159	1.3715	1.0309	1.2963	1.2953	1.5889	1.1579	0.9691	0.9613	0.7476	0.4697	1.2797	0.2789	0.2365	0.2523	0.2123	0.3517	0.226
1834	2-palmitoylglycerol (16:0)	Lipid	Monoacylglycerol	33419	LC/MS Neg	100001048	6300	255.233	23470-00-0	123409	110006		HMDB11533	3.4206	1.2879	2.0043	1.8609	1.6963	1.6464	3.1391	5.1807	4.5549	1.9986	1.5647	1.8346	0.5337	0.4626	0.3532	0.7121	0.3665	0.57	0.4478	0.4314	0.3168	0.4562	0.38	0.4228
1727	2-stearoyl-GPE (18:0)*	Lipid	Lysolipid	41220	LC/MS Neg	100003901	6350	480.31			24769218			1.0774	0.56	0.6246	1.017	1.2647	1.3472	1.7136	2.6324	1.6148	1.5648	0.7404	1.0803	0.9412	0.7743	0.5867	0.983	0.2717	0.7713	0.2717	0.2717	0.2717	0.2717	0.2717	0.2717
2907	3'-dephosphocoenzyme A	Cofactors and Vitamins	Pantothenate and CoA Metabolism	18289	LC/MS Neg	100000138	2013	686.142	3633-59-8	444485	392407	C00882	HMDB01373	1.9015	1.0242	1.6077	1.7655	1.4127	1.6327	0.2424	0.0768	0.434	0.0768	0.0768	1.307	0.9381	0.6739	0.0768	1	0.8682	1.5977	0.0768	0.0768	0.1255	0.0768	0.0768	0.1072
135	3-(4-hydroxyphenyl)lactate	Amino Acid	Phenylalanine and Tyrosine Metabolism	32197	LC/MS Neg	240	1379	181.051	6482-98-0	9378	9010	C03672	HMDB00755	0.6285	0.4292	0.5808	0.6129	0.6315	0.6782	2.0426	2.0537	2.102	1.0336	1.2018	1.5875	1.1959	1.0398	0.8662	0.9664	0.6823	1.3747	0.4292	0.4292	0.4292	0.4292	0.4292	0.4292
1941	3-hydroxy-3-methylglutarate	Lipid	Mevalonate Metabolism	531	LC/MS Polar	112	2700	161.046	503-49-1	1662	4573695	C03761	HMDB00355	0.0805	0.0516	0.0764	0.0767	0.1921	0.0892	5.6277	9.0554	12.7033	4.0691	4.8394	4.3906	3.2636	1.8079	2.0987	2.1158	3.0451	2.1372	0.1826	0.1204	0.1788	0.1552	0.1068	0.112
1298	3-hydroxybutyrylcarnitine (1)	Lipid	Fatty Acid Metabolism(Acyl Carnitine)	43264	LC/MS Pos Early	100003926	2400	248.149		53481617			HMDB13127	1.584	0.5008	0.6108	1.1786	1.0016	1.2728	0.5008	0.8782	0.9984	0.5008	0.5008	0.5008	1.6956	1.2844	0.9362	0.971	1.3454	0.8881	0.5008	0.5008	0.5008	0.5008	0.5008	0.5008
1299	3-hydroxybutyrylcarnitine (2)	Lipid	Fatty Acid Metabolism(Acyl Carnitine)	52984	LC/MS Pos Early	100009271	2340	248.149						1.3934	0.2195	0.479	0.9488	1.1396	0.9089	0.2195	0.2357	0.4614	0.2195	0.2195	0.2195	1.9765	1.0512	1.4772	1.5109	1.4745	0.8178	0.2195	0.2195	0.2195	0.2195	0.2195	0.2195
315	3-hydroxyisobutyrate	Amino Acid	Leucine, Isoleucine and Valine Metabolism	1549	LC/MS Polar	111	1619	103.04	2068-83-9	87	10140307	C06001	HMDB00336	0.7377	0.7377	0.7377	0.7377	0.7377	0.7377	1.3212	1.7179	0.7632	0.7377	0.7377	0.9651	1.1577	0.7377	0.7377	0.7377	1	0.7377	0.7377	0.7377	0.7377	0.7377	0.7377	0.7377
62	3-methylhistidine	Amino Acid	Histidine Metabolism	15677	LC/MS Pos Early	100000042	2670	170.092	368-16-1	64969	58494	C01152	HMDB00479	0.7488	0.7488	0.7488	0.7488	0.7488	0.7488	0.7488	0.7488	0.7488	0.7488	0.7488	0.7488	1.6542	0.7488	0.924	0.8002	1.0969	1.076	0.7488	0.7488	0.7488	0.7488	0.7488	0.7488
867	3-phosphoglycerate	Carbohydrate	Glycolysis, Gluconeogenesis, and Pyruvate Metabolism	1414	LC/MS Neg	132	583	184.986	80731-10-8	724	10669764	C00597	HMDB00807	0.4202	0.2579	0.3207	1.0161	0.8986	0.5592	1.6625	1.5152	1.3215	1.3181	1.3907	0.621	0.9839	1.3827	2.7824	1.6436	0.689	2.2642	1.5494	0.966	1.6061	0.8476	0.5835	0.65
39	3-sulfo-L-alanine	Amino Acid	Alanine and Aspartate Metabolism	47089	LC/MS Polar	382	2890	167.997	498-40-8	72886	65718	C00506	HMDB02757	1.3253	0.8647	1.0765	1.1321	0.9235	0.6989	0.6989	0.6989	0.6989	0.6989	0.6989	0.6989	0.6989	0.6989	0.6989	0.6989	0.6989	0.6989	0.6989	0.6989	0.6989	0.6989	0.6989	0.6989
2841	3-ureidopropionate	Nucleotide	Pyrimidine Metabolism, Uracil containing	3155	LC/MS Pos Early	1053	875	133.061	462-88-4	111	109	C02642	HMDB00026	0.7803	0.7803	0.7803	0.7803	0.7803	0.7803	0.7803	0.7803	0.7803	0.7803	0.7803	0.7803	1.431	0.7803	1.0885	0.975	0.8006	1.025	0.7803	0.7803	0.7803	0.7803	0.7803	0.7803
413	4-acetamidobutanoate	Amino Acid	Polyamine Metabolism	1558	LC/MS Pos Early	1113	1350	146.081	3025-96-5	18189	17180	C02946	HMDB03681	0.289	0.289	0.289	0.289	0.289	0.289	0.289	0.6293	0.979	0.289	0.4378	0.289	1.4867	0.8588	1.021	1.1765	1.0811	1.0925	0.289	0.289	0.289	0.289	0.289	0.289
418	4-guanidinobutanoate	Amino Acid	Guanidino and Acetamido Metabolism	15681	LC/MS Pos Early	100000096	2320	146.092	463-003;463-00-3	500	486	C01035	HMDB03464	0.9783	0.263	0.4859	1.0556	0.942	0.7672	1.4482	2.8691	3.3445	1.0044	1.2109	0.9956	4.1955	1.7406	2.1161	1.9261	2.4685	1.8601	0.7022	0.5195	0.4971	0.2608	0.7795	0.6888
78	4-imidazoleacetate	Amino Acid	Histidine Metabolism	32349	LC/MS Pos Early	100001207	2055	127.05	645-65-8	96215	86856	C02835	HMDB02024	0.2934	0.2597	0.2597	0.2597	0.2597	0.2597	2.9825	4.7299	3.9589	1.295	2.0317	1.8425	0.2597	0.2597	0.2597	0.2597	0.2597	0.2597	0.3852	0.5273	0.5231	0.2597	0.705	0.2597
2949	5-aminolevulinate	Cofactors and Vitamins	Hemoglobin and Porphyrin Metabolism	2290	LC/MS Pos Early	1306	2049	132.066	5451-09-02	137	134	C00430	HMDB01149	1.2186	0.5164	0.9687	0.7976	0.9279	0.785	1.832	2.275	1.6363	0.6926	0.8028	1.369	1.1466	1.4052	0.8526	0.8433	1.3514	1.0313	0.5164	0.5164	0.5164	0.5164	0.5164	0.5164
102	5-aminovalerate	Amino Acid	Lysine Metabolism	18319	LC/MS Pos Early	100000454	2220	118.086	660-88-8	138	135	C00431	HMDB03355	1.092	0.6849	0.6452	1.2725	1.2161	1	0.6452	0.76	1.1973	0.6452	0.6452	0.6452	0.6452	0.6452	0.6452	0.6452	0.7897	0.6452	0.6452	0.6452	0.6452	0.6452	0.6452	0.6452
1073	5-dodecenoate (12:1n7)	Lipid	Medium Chain Fatty Acid	33968	LC/MS Neg	100001232	5224	197.155	2430-94-6	5312378	4471803		HMDB00529	1.8805	1.0219	1.6549	2.4754	2.4844	1.8034	0.4516	0.7961	1.2578	0.3591	0.4295	0.7129	0.9996	0.962	1.0566	0.6775	1.0004	0.8957	0.4589	0.9237	0.3651	1.0397	1.3957	1.2611
86	5-hydroxylysine	Amino Acid	Lysine Metabolism	15685	LC/MS Pos Early	100000054	2790	163.108	13204-98-3	1029	1002	C16741	HMDB00450	0.7745	0.7745	0.7745	0.7745	0.7745	0.7745	0.7745	0.7745	0.7745	0.7745	0.7745	0.7745	1.5656	0.7745	0.7745	1	0.9507	1.1791	0.7745	0.7745	0.7745	0.7745	0.7745	0.7745
2939	5-methyltetrahydrofolate (5MeTHF)	Cofactors and Vitamins	Folate Metabolism	18330	LC/MS Neg	1244	1820	458.179	68703-91-3;68792-52-9	146	143	C00440	HMDB01396	0.9879	0.2866	0.3854	1.1979	1.0121	0.6777	0.1056	0.3606	0.4157	0.1056	0.1378	0.1056	3.0451	1.3284	1.8598	1.7464	1.5091	2.7004	0.1056	0.1056	0.1056	0.1056	0.1056	0.1056
409	5-methylthioadenosine (MTA)	Amino Acid	Polyamine Metabolism	1419	LC/MS Pos Early	212	2752	298.097	2457-80-9	439176	388321	C00170	HMDB01173	0.9601	0.5595	0.6678	1.0662	1	0.6702	1.3415	2.3915	3.203	1.0057	1.2943	1.7988	1.9388	0.8657	1.3185	1.1749	1.5587	0.4942	0.3236	0.3052	0.2541	0.2285	0.218	0.218
2828	5-methyluridine (ribothymidine)	Nucleotide	Pyrimidine Metabolism, Uracil containing	35136	LC/MS Neg	100001446	1778.1	257.078	1463-10-1	445408	393058		HMDB00884	1.144	0.3787	0.4738	1.1493	1	0.77	0.2953	0.4233	0.5789	0.1696	0.1696	0.1696	2.2076	1.3694	1.6388	1.5231	1.9881	1.256	0.1696	0.1696	0.2339	0.1696	0.1696	0.1696
428	5-oxoproline	Amino Acid	Glutathione Metabolism	1494	LC/MS Neg	1021	738.5	128.035	98-79-3	7405	7127	C01879	HMDB00267	1.1082	0.61	0.7417	1.1715	1.312	1.1028	1.2024	1.6671	1.5154	0.9349	0.8028	1.0673	1.6199	0.7196	1.0427	0.9401	1.0986	0.9947	1.0053	0.7291	0.5201	0.3252	0.7539	0.4693
880	5-phosphoribosyl diphosphate (PRPP)	Carbohydrate	Pentose Phosphate Pathway	36840	LC/MS Neg	166	570	308.978	108321-05-7	7339	1012	C00119	HMDB00280	0.207	0.207	0.207	0.207	0.207	0.207	0.3172	0.3787	0.5068	0.228	0.207	0.6156	4.0704	2.2465	2.7544	2.8026	4.539	1.3844	0.207	0.207	0.207	0.207	0.207	0.207
876	6-phosphogluconate	Carbohydrate	Pentose Phosphate Pathway	15442	LC/MS Neg	100000341	583.9	275.017	921-62-0;53411-70-4	91493	82615	C00345	HMDB01316	1.0271	0.3454	0.4031	1.1182	0.9729	0.7234	0.2596	0.2786	0.296	0.1847	0.2287	0.957	1.6513	1.6987	2.3405	1.5721	1.3653	1.6349	1.6651	1.28	3.4377	2.5149	0.3711	0.4326
1996	7-hydroxycholesterol (alpha or beta)	Lipid	Sterol	47890	LC/MS Pos Late	100005999	1930	367.336						0.3078	0.3078	0.3078	0.3078	0.3078	0.3078	0.9263	0.9699	1.0966	1.0858	1	1.0013	1.8546	1.5283	1.2558	0.9383	1.394	1.75	0.5928	0.3078	0.6093	0.42	0.5493	0.3078
2795	7-methylguanine	Nucleotide	Purine Metabolism, Guanine containing	35114	LC/MS Pos Early	100001456	2175	166.072	578-76-7	11361	10883	C02242	HMDB00897	0.7915	0.4994	0.4994	0.4994	0.8694	0.4994	0.8237	1.1306	1.6658	0.4994	0.5754	0.4994	0.5208	0.4994	0.4994	0.4994	0.4994	0.4994	2.5308	1.9474	1.4605	1.7386	0.4994	0.4994
1297	acetylcarnitine	Lipid	Fatty Acid Metabolism(Acyl Carnitine)	32198	LC/MS Pos Early	100000802	2282	204.123	5080-50-2	1	5406074	C02571	HMDB00201	0.9357	0.3312	0.4715	0.649	0.5835	0.5783	1.2573	2.4375	2.3676	0.9427	1.0573	1.2469	5.4001	2.4171	3.6427	2.6583	4.8713	2.0136	0.0623	0.0461	0.0461	0.0461	0.0576	0.0616
1061	acetylphosphate	Energy	Oxidative Phosphorylation	15488	LC/MS Polar	1211	4013.9	138.98	94249-01-1	186	181	C00227	HMDB01494	0.2968	0.2543	0.2543	0.2543	0.7627	0.6849	1.6005	1.6521	1.2123	1.4884	1.2375	0.8429	1.1065	0.7127	2.1774	0.9433	0.2543	1.1159	1.1849	0.7833	1.0567	0.918	0.2543	0.6126
1040	aconitate [cis or trans]	Energy	TCA Cycle	46173	LC/MS Neg	100001359	580	173.009				C00417	HMDB00072	1.6186	0.8126	0.8137	1.0138	0.8802	0.9857	2.3929	3.25	2.9637	1.6663	1.577	1.7869	0.9698	1.0427	0.9862	1.2053	1.7003	1.1513	0.3622	0.2742	0.3044	0.236	0.2478	0.2865
2760	adenine	Nucleotide	Purine Metabolism, Adenine containing	554	LC/MS Pos Early	880	2221	136.062	73-24-5	190	185	C00147	HMDB00034	1.7212	0.5721	0.9278	0.9187	0.7167	0.593	0.6803	1.1527	2.0807	0.8464	0.9318	0.7353	1.282	0.6731	0.8361	0.8372	1.3727	1.0682	57.4629	65.2255	46.0859	52.187	43.5457	48.2527
2759	adenosine	Nucleotide	Purine Metabolism, Adenine containing	555	LC/MS Pos Early	798	2169	268.104	58-61-7	60961	54923	C00212	HMDB00050	1.4128	0.7168	0.9569	1.0088	0.8975	0.8289	0.5832	1.0858	0.7893	0.3084	0.3688	0.4147	0.9912	0.8446	1.0549	1.4626	1.7723	0.8049	3.8523	2.436	2.2993	1.7113	1.255	1.2406
2755	adenosine 3',5'-cyclic monophosphate (cAMP)	Nucleotide	Purine Metabolism, Adenine containing	2831	LC/MS Neg	207	1952.2	328.045	60-92-4	6076	268	C00575	HMDB00058	0.4954	0.4954	0.4954	0.4954	0.4954	0.4954	0.4954	1.0273	0.7726	0.4958	0.4954	1.0183	1.744	0.6384	1.0926	0.7853	1	1.1511	0.4954	0.4954	0.4954	0.4954	0.4954	0.4954
2753	adenosine 3'-monophosphate (3'-AMP)	Nucleotide	Purine Metabolism, Adenine containing	35142	LC/MS Neg	100001449	1245	346.056	84-21-9	41211	10463793	C01367	HMDB03540	0.5618	0.5618	0.5618	0.5618	0.5618	0.5618	2.0869	1.0707	0.7183	2.485	1.3531	1	0.5618	0.5618	0.5618	0.657	0.5618	0.6212	0.5618	0.5618	0.5618	0.5618	0.5618	0.5618
2751	adenosine 5'-diphosphate (ADP)	Nucleotide	Purine Metabolism, Adenine containing	3108	LC/MS Neg	208	680	426.022	20398-34-9	6022	5800	C00008	HMDB01341	0.0383	0.0383	0.0383	0.6011	0.4254	0.3324	0.7516	4.0818	1.2767	1.7336	2.5591	0.0383	7.1748	0.9653	2.9688	1.0347	1.1325	1.6179	0.4243	0.1379	0.0957	0.0383	0.0383	0.0383
2899	adenosine 5'-diphosphoribose (ADP-ribose)	Cofactors and Vitamins	Nicotinate and Nicotinamide Metabolism	558	LC/MS Neg	215	920	558.064	68414-18-6	192	3674071	C00301	HMDB01178	1.1561	0.5424	0.6968	0.7889	0.8637	0.8285	1.3405	0.8108	0.2313	0.979	0.9121	1.2999	1.8606	1.5766	1.021	1.4082	1.3697	1.7285	0.2313	0.2313	0.2313	0.2313	0.2313	0.2313
2752	adenosine 5'-monophosphate (AMP)	Nucleotide	Purine Metabolism, Adenine containing	32342	LC/MS Neg	209	822	346.056	149022-20-8	6083	10239183	C00020	HMDB00045	0.0962	0.0416	0.0502	0.0908	0.0939	0.0665	6.3883	9.7503	11.7035	5.9587	6.148	2.237	5.4462	2.4808	4.0252	3.1197	5.4646	1.9038	0.0363	0.0188	0.027	0.0206	0.0182	0.0146
2758	adenylosuccinate	Nucleotide	Purine Metabolism, Adenine containing	18360	LC/MS Neg	1303	560	230.53	19046-78-7	195	190	C03794	HMDB00536	0.2838	0.2838	0.2838	0.2838	0.2838	0.2838	1.208	0.2838	0.2838	0.2838	0.7454	1.0752	2.3543	0.2838	0.5395	0.2838	1	0.2838	0.2838	0.2838	0.2838	0.2838	0.2838	0.2838
27	alanine	Amino Acid	Alanine and Aspartate Metabolism	1126	LC/MS Pos Early	811	1700	90.055	56-41-7	5950	5735	C00041	HMDB00161	0.8986	0.4903	0.5876	0.6253	0.6948	0.5985	1.8633	2.3974	1.7995	1.1014	1.1816	1.6702	3.0668	1.982	2.4613	2.3683	2.346	2.2766	0.6874	0.4726	0.5668	0.5164	0.3609	0.3296
468	alanylleucine	Peptide	Dipeptide	37093	LC/MS Pos Early	100001890	3055	203.139	1638-60-4	259583	227831		HMDB28691	0.6071	0.6071	0.6071	0.6071	0.6071	0.6071	0.6071	0.6071	0.6071	0.6071	0.6071	0.6071	0.6071	0.6071	0.6071	0.6071	0.6071	0.6071	2.2771	1.0796	0.9204	1.4843	0.6745	0.6071
2747	allantoin	Nucleotide	Purine Metabolism, (Hypo)Xanthine/Inosine containing	1107	LC/MS Polar	1002	1672	157.037	97-59-6	204	199	C02350	HMDB00462	0.4082	0.2119	0.2119	0.3503	0.5138	0.3291	1.3317	2.2806	2.5564	0.9012	1	1.2946	1.9469	0.9433	1.2436	0.9404	1.6036	1.0709	0.2119	0.2119	0.2119	0.2119	0.2119	0.2119
1044	alpha-ketoglutarate	Energy	TCA Cycle	528	LC/MS Polar	93	2700	145.014	305-72-6;328-50-7;22202-68-2	51	50	C00026	HMDB00208	1.318	0.899	0.9108	0.9222	1.3242	1.0489	1.1263	1.6434	1.451	0.8157	0.8462	0.9511	2.0461	1.2128	1.2564	1.3965	2.2271	1.5269	0.2206	0.1167	0.1743	0.1629	0.1044	0.1065
2919	alpha-tocopherol	Cofactors and Vitamins	Tocopherol Metabolism	1561	LC/MS Pos Late	1105	2522	430.378	59-02-9;10191-41-0	14985	14265	C02477	HMDB01893	2.7234	2.2059	2.4031	2.759	2.7206	2.7851	0.745	1.0427	0.7959	0.6625	0.6575	0.7064	1.1638	1.042	1.0264	1.1429	0.9736	1.2099	0.4825	0.3171	0.3375	0.3386	0.4247	0.4142
910	arabitol/xylitol	Carbohydrate	Pentose Metabolism	48885	LC/MS Polar	100006430	1932.4	151.061						0.3016	0.1978	0.1978	0.375	0.5581	0.1978	0.6829	1.405	1.3171	0.3912	0.5284	0.2475	5.9859	3.4532	3.9925	3.6909	4.6172	5.266	0.1978	0.1978	0.1978	0.1978	0.1978	0.1978
1124	arachidonate (20:4n6)	Lipid	Polyunsaturated Fatty Acid (n3 and n6)	1110	LC/MS Neg	229	5535	303.233	506-32-1	444899	392692	C00219	HMDB01043	2.1799	0.8772	1.1176	2.5841	2.5148	1.4556	1.0345	2.628	1.9967	0.9655	0.7498	0.6138	1.3499	0.6886	1.1544	1.2742	0.6678	1.5185	0.2023	0.3427	0.2236	0.2667	0.2879	0.1335
1473	arachidonoyl ethanolamide	Lipid	Endocannabinoid	32463	LC/MS Pos Late	1488	1535	348.29	94421-68-8	5281969	4445241	C11695	HMDB04080	1.1069	0.7692	0.7692	0.7692	0.8509	0.7692	1.3444	2.1682	0.8931	0.7692	0.7967	1.8588	0.7692	0.7692	0.7692	0.7692	0.7692	0.7692	0.7692	0.7692	0.7692	0.7692	0.7692	0.7692
365	arginine	Amino Acid	Urea cycle; Arginine and Proline Metabolism	1638	LC/MS Pos Early	231	2825	175.119	1119-34-2	232	227	C00062	HMDB00517	1.4032	0.8475	1.0396	0.8607	0.8818	0.8255	0.8082	1.0003	0.9217	0.6729	0.6635	0.831	1.1737	1.0411	1.1765	1.2985	0.996	1.3637	1.9086	1.3225	1.616	1.6247	0.9997	0.9704
371	argininosuccinate	Amino Acid	Urea cycle; Arginine and Proline Metabolism	15497	LC/MS Pos Early	232	2745	291.13	156637-58-0	16950;828	805	C03406	HMDB00052	0.9611	0.6876	0.6876	1.0389	1.6607	1.0841	0.6876	0.6876	0.6876	0.6876	0.6876	0.6876	1.372	0.6876	0.6876	0.7547	0.9463	0.6876	0.6876	0.6876	0.6876	0.6876	0.6876	0.6876
32	asparagine	Amino Acid	Alanine and Aspartate Metabolism	512	LC/MS Pos Early	917	1225	133.061	70-47-3	6267	6031	C00152	HMDB00168	1.0897	0.7518	0.8924	0.8166	0.9061	0.795	1.8919	2.32	1.8258	1.3335	1.2837	1.6004	1.2369	0.8589	0.9576	1.0028	0.9572	0.9756	1.3148	0.9972	1.1739	1.009	0.8082	0.7036
30	aspartate	Amino Acid	Alanine and Aspartate Metabolism	443	LC/MS Pos Early	234	1165	134.045	56-84-8	5960	5745	C00049	HMDB00191	0.7304	0.4646	0.4988	0.6987	0.8795	0.7268	1.4437	2.0307	3.3377	1.3932	1.5187	1.1205	5.194	2.7347	3.304	3.2856	4.4597	2.1175	0.1127	0.0825	0.1003	0.0728	0.0858	0.0726
1923	behenoyl sphingomyelin (d18:1/22:0)*	Lipid	Sphingolipid Metabolism	48492	LC/MS Pos Late	100006294	3083	787.669						0.8852	0.755	0.9977	1.102	0.922	0.9613	0.7435	0.7363	0.576	0.7065	0.6846	0.7196	2.1539	1.5781	1.5323	1.2331	0.9316	1.8394	1.8926	1.2376	1.3338	1.2667	1.3069	1.0023
2998	benzoate	Xenobiotics	Benzoate Metabolism	15778	LC/MS Neg	100000008	1750	121.029	65-85-0	243	238	C00180	HMDB01870	1.2357	0.7886	1.6421	1.2627	1.3507	1.2735	0.8541	1.172	0.9997	0.8558	0.8915	1.2308	0.2228	1.0003	0.7044	1.0803	1.2624	1.0112	0.8546	1.2233	0.8252	0.8723	0.9805	0.5849
2842	beta-alanine	Nucleotide	Pyrimidine Metabolism, Uracil containing	55	LC/MS Pos Early	244	1939	90.055	56-41-7;107-95-9	239	234	C00099	HMDB00056	0.7392	0.2385	0.3266	0.7886	0.8353	0.6817	1.0408	1.7845	2.1386	0.8021	1.0282	0.9718	2.8946	1.7686	1.7911	1.4986	2.2512	1.5291	0.0145	0.0145	0.0145	0.0145	0.015	0.0145
55	beta-citrylglutamate	Amino Acid	Glutamate Metabolism	54923	LC/MS Neg	100003271	530	320.062	73590-26-8		19992713			0.7218	0.3119	0.3732	0.6739	0.6269	0.509	4.0646	6.2921	7.7422	3.7943	3.9865	3.4596	2.4216	1.2782	1.4919	1.5441	1.8711	1.4118	0.0552	0.0612	0.0665	0.0868	0.0423	0.0345
279	beta-hydroxyisovalerate	Amino Acid	Leucine, Isoleucine and Valine Metabolism	12129	LC/MS Polar	1442	1149.8	117.056	625-08-1	69362	62571		HMDB00754	0.8412	0.9247	0.6943	0.9934	0.812	0.9621	3.4531	3.8573	3.1582	2.4193	3.4746	2.2732	1.2892	1.4968	1.3009	1.894	1	3.2853	0.764	0.6389	0.9041	0.6341	0.5984	0.5984
6	betaine	Amino Acid	Glycine, Serine and Threonine Metabolism	3141	LC/MS Pos Early	799	1064	118.086	107-43-7	247	24219951173	C00719	HMDB00043	1.2687	0.623	0.7259	1.0026	0.9974	0.8085	1.1883	1.8415	1.9595	0.8445	1.0172	0.9733	2.7953	1.3667	2.0623	1.7998	2.8255	1.2715	0.1195	0.1745	0.1472	0.1215	0.1589	0.1964
1279	butyrylcarnitine	Lipid	Fatty Acid Metabolism (also BCAA Metabolism)	32412	LC/MS Pos Early	100001054	2860	232.154	25576-40-3	439829	184820	C02862	HMDB02013	0.6029	0.2398	0.2264	0.7612	0.7095	0.6493	0.9984	1.5078	1.3166	0.7471	0.7538	1.0016	6.7698	3.0774	4.2824	3.5368	7.3109	1.8325	0.2264	0.2264	0.2264	0.2264	0.2264	0.2264
261	C-glycosyltryptophan	Amino Acid	Tryptophan Metabolism	48782	LC/MS Neg	100006379	1777	365.135	180509-18-6	10981970	9157171			0.5097	0.5097	0.5097	0.5097	0.5097	0.5097	0.5097	0.5097	0.5097	0.5097	0.5097	0.5097	2.1554	0.7609	1.3653	1	0.9806	1.3036	0.5097	0.5097	0.5097	0.5097	0.5097	0.5097
1325	carnitine	Lipid	Carnitine Metabolism	15500	LC/MS Pos Early	100000007	1978	162.112	461-05-2	10917	10455	C00318	HMDB00062	1.2614	0.6352	0.8013	1.3413	1.4152	1.1641	0.7794	1.5243	2.2579	0.5708	0.8359	0.6056	2.8027	1.7394	1.8079	1.7831	2.2381	1.7371	0.0784	0.0739	0.0817	0.0636	0.0624	0.051
1954	cholesterol	Lipid	Sterol	63	LC/MS Pos Late	266	2707	369.352	57-88-5	11025495	4937803	C00187	HMDB00067	0.9881	0.8018	0.9213	1.0119	0.9446	0.8946	1.1633	1.3885	1.2209	1.1359	1.1358	1.2406	1.8257	1.3286	1.2891	1.257	0.9419	1.8013	0.7877	0.5458	0.5788	0.5682	0.626	0.5058
1510	choline	Lipid	Phospholipid Metabolism	15506	LC/MS Pos Early	1256	1961	104.107	67-48-1	305	149278	C00114	HMDB00097	2.0171	1.2829	1.351	1.7059	1.7225	1.5159	0.6944	0.6707	0.8243	0.6734	0.4614	0.4385	2.2841	1.4692	1.9665	1.8466	2.3824	1.1757	0.398	0.3128	0.3155	0.2404	0.3069	0.3291
1511	choline phosphate	Lipid	Phospholipid Metabolism	34396	LC/MS Pos Early	267	700	184.073	72556-74-2	1014	119298	C00588	HMDB01565	1.3246	0.788	0.859	1.637	1.5784	1.4251	1.5794	2.0758	2.7946	1.4218	1.5413	1.6169	1.141	0.4121	0.8171	0.5554	1.5916	0.0627	0.1341	0.1087	0.1151	0.0805	0.0871	0.0758
1038	citrate	Energy	TCA Cycle	1564	LC/MS Neg	1124	582	191.02	77-92-9	311	305	C00158	HMDB00094	0.9672	0.5497	0.6179	0.9264	0.8379	0.8516	2.1064	2.1018	1.8071	1.343	1.5114	1.2958	1.119	1.1363	1.2978	1.0328	1.0872	1.1263	0.4317	0.2518	0.3287	0.2251	0.2356	0.1792
370	citrulline	Amino Acid	Urea cycle; Arginine and Proline Metabolism	2132	LC/MS Pos Early	391	1520	176.103	372-75-8	9750	810	C00327	HMDB00904	2.9738	0.9246	1.0728	1.3985	0.9272	1.124	10.5442	12.5869	13.0981	6.2268	7.0184	10.1977	0.8828	0.2705	0.8174	0.2628	0.7166	0.2628	0.451	0.2628	0.3188	0.2628	0.6165	0.2628
2909	coenzyme A	Cofactors and Vitamins	Pantothenate and CoA Metabolism	46322	LC/MS Neg	270	1448	382.55	85-61-0;18439-24-2	317	311	C00010	HMDB01423	0.5302	0.4168	0.4168	0.4488	0.4168	0.4168	1	1.8514	2.8306	0.4168	0.4168	0.8681	0.9206	1.8832	0.8467	1.9244	2.1457	1.8151	0.4168	0.4168	0.4168	0.4168	0.4168	0.4168
395	creatine	Amino Acid	Creatine Metabolism	27718	LC/MS Pos Early	1221	1947	132.077	57-00-1	586	566	C00300	HMDB00064	0.7725	0.4834	0.5847	0.8013	0.9025	0.8291	2.0487	2.7553	3.1726	1.6386	1.9953	1.9694	1.3262	1.146	1.0975	1.1533	1.1139	1.151	0.085	0.0763	0.0824	0.0618	0.0732	0.0611
398	creatine phosphate	Amino Acid	Creatine Metabolism	33951	LC/MS Neg	100000112	603	210.029	922-32-7	587	567	C02305	HMDB01511	0.2002	0.2002	0.2002	0.2002	0.4127	0.7326	0.2098	0.2002	0.2002	0.2002	0.2002	0.9283	0.2002	0.5572	1.5088	0.5264	0.2002	0.2002	1.0717	1.2464	1.0998	1.358	1.2234	1.1511
396	creatinine	Amino Acid	Creatine Metabolism	513	LC/MS Pos Early	275	2055	114.066	60-27-5	588	568	C00791	HMDB00562	2.7087	0.3728	0.4924	0.6361	0.6718	0.5346	1.5471	2.3417	3.7916	1.4469	1.5336	1.4003	1.8355	0.9527	1.3263	1.0473	2.0376	1.4073	0.3165	0.0956	0.0575	0.0474	0.0542	0.0442
340	cystathionine	Amino Acid	Methionine, Cysteine, SAM and Taurine Metabolism	15705	LC/MS Pos Early	310	2270	223.075	535-34-2	439258	811	C02291	HMDB00099	0.2453	0.0969	0.1406	0.2286	0.238	0.1933	1.0447	1.6435	2.1828	0.8573	0.9553	0.8602	2.8781	1.6971	1.56	1.7696	1.8901	1.725	0.0969	0.0969	0.0969	0.0969	0.0969	0.0969
345	cysteine	Amino Acid	Methionine, Cysteine, SAM and Taurine Metabolism	1868	LC/MS Pos Early	800	1488	122.027	52-90-4;56-89-3	5862	5653	C00097	HMDB00574	11.1443	5.7481	6.1916	9.8175	9.9904	8.9917	1.1662	1.7702	1.7699	0.7887	0.8306	0.8744	1.2673	0.7851	0.8917	1.1083	0.8893	1.3104	0.2345	0.1506	0.2075	0.1408	0.1156	0.1061
423	cysteine-glutathione disulfide	Amino Acid	Glutathione Metabolism	35159	LC/MS Pos Early	100001437	2465	427.095	13081-14-6	4247235	3455404		HMDB00656	0.5568	0.5568	0.5568	3.4025	4.2157	3.9868	1.1372	0.5568	1	0.5568	0.7477	1.1098	1.0507	0.8323	0.8928	1.0722	0.6538	1.4857	0.5568	0.7408	0.5568	0.6021	0.5647	0.5568
426	cysteinylglycine	Amino Acid	Glutathione Metabolism	35637	LC/MS Pos Early	278	2132	179.048	19246-18-5	439498	58762	C01419	HMDB00078	0.5365	0.1107	0.1107	2.2466	2.212	1.5286	0.3494	0.6554	1	0.3923	0.4492	0.305	1.7331	0.8672	1.1396	1.0233	2.4067	1.2716	0.1107	0.1107	0.1107	0.1107	0.1107	0.1107
347	cystine	Amino Acid	Methionine, Cysteine, SAM and Taurine Metabolism	56	LC/MS Polar	279	3424	239.017	56-89-3	67678	575	C00491	HMDB00192	2.5691	0.8716	2.0316	1.1284	0.7853	0.4218	0.4218	0.4218	0.4218	0.4218	0.4218	0.4218	0.4218	0.4218	0.4218	0.4218	0.4218	0.4218	0.4218	0.4218	0.4218	0.4218	0.4218	0.4218
2851	cytidine	Nucleotide	Pyrimidine Metabolism, Cytidine containing	514	LC/MS Pos Early	827	2124	244.093	65-46-3	6175	5940	C00475	HMDB00089	0.9681	0.3854	0.3181	0.4536	0.3181	0.5061	136.662	205.327	198.783	83.6815	103.583	77.9261	0.557	0.3786	0.6858	0.6811	0.5077	0.3181	2.1423	1.3316	1.3296	1.2907	0.6925	1.0319
1512	cytidine 5'-diphosphocholine	Lipid	Phospholipid Metabolism	34418	LC/MS Polar	1220	4200	533.106	33818-15-4	13804	21531769	C00307	HMDB01413	0.3988	0.3988	0.3988	0.5755	0.3988	0.3988	0.7993	1.0462	1.8851	0.3988	0.3988	0.7198	2.6014	0.6068	0.9538	1.0647	1.9352	1.9548	0.3988	0.3988	0.3988	0.3988	0.3988	0.3988
2848	cytidine 5'-monophosphate (5'-CMP)	Nucleotide	Pyrimidine Metabolism, Cytidine containing	2372	LC/MS Pos Early	282	835	324.059	63-37-6	6131	5414497	C00055	HMDB00095	0.361	0.1647	0.2256	0.3765	0.4805	0.3151	1.9007	2.5214	2.6754	1.7878	1.5666	1.0435	1.427	1	2.1736	1.8493	1.5516	1.7569	0.2023	0.1291	0.1311	0.1127	0.0757	0.0757
998	cytidine 5'-monophospho-N-acetylneuraminic acid	Carbohydrate	Nucleotide Sugar	36831	LC/MS Polar	1223	3900	613.14	3063-71-6	448209		C00128	HMDB01176	0.4491	0.211	0.211	0.3975	0.5023	0.4452	1.1053	2.0509	2.3135	0.9952	1.0059	0.6104	1.4155	1	1.0603	1.0138	0.9824	1.0824	0.211	0.211	0.211	0.211	0.211	0.211
2847	cytidine diphosphate	Nucleotide	Pyrimidine Metabolism, Cytidine containing	2841	LC/MS Neg	280	580	402.011	34393-59-4	6132	5902	C00112	HMDB01546	0.3186	0.3186	0.3186	0.3186	0.3186	0.3186	0.3186	1.1613	1.5127	0.3306	0.7006	0.5641	2.8868	0.9106	0.9828	1.1973	1.8097	1.0172	0.3186	0.3186	0.3186	0.3186	0.3186	0.3186
1324	deoxycarnitine	Lipid	Carnitine Metabolism	36747	LC/MS Pos Early	100001662	2052	146.118	6249-56-5	134	705	C01181	HMDB01161	0.8935	0.4086	0.405	0.9083	1	0.7445	1.0335	1.7562	2.3205	0.672	0.9355	0.771	3.9643	1.8002	2.4844	2.2029	3.7392	1.8867	0.0572	0.0572	0.0572	0.0572	0.0572	0.0572
1862	diacylglycerol (12:0/18:1, 14:0/16:1, 16:0/14:1) [1]*	Lipid	Diacylglycerol	55002	LC/MS Pos Late	100010958	2636	556.494						1.0819	0.5149	0.8853	0.9025	0.9931	0.7947	1.7278	2.2838	2.826	2.4666	2.5977	1.8682	0.7792	1.0069	0.7969	0.8405	0.6982	1.148	0.5149	0.5149	0.5149	0.5149	0.5149	0.5149
1863	diacylglycerol (12:0/18:1, 14:0/16:1, 16:0/14:1) [2]*	Lipid	Diacylglycerol	55001	LC/MS Pos Late	100010959	2716	556.494						1.0275	0.6231	0.7937	0.986	0.8193	0.7712	2.0394	2.469	2.2912	2.0673	2.1474	1.5594	1.3819	1.0714	1.0387	1.014	0.8399	1.2551	0.3268	0.3215	0.2364	0.2273	0.3326	0.3535
2783	diadenosine triphosphate	Nucleotide	Purine Metabolism, Adenine containing	47397	LC/MS Neg	100002712	1213.7	755.075	56432-02-1			C06197	HMDB01155	0.8406	0.3019	0.4954	1.041	0.8965	0.8419	0.9989	1.9172	1.733	1.0453	0.9043	0.7063	1.4961	0.8969	1.0622	1.0011	1.072	1.0635	0.3019	0.3019	0.3019	0.3019	0.3019	0.3019
1128	dihomo-linoleate (20:2n6)	Lipid	Polyunsaturated Fatty Acid (n3 and n6)	17805	LC/MS Neg	1231	5730	307.264	2091-39-6	6439848	4944228	C16525	HMDB05060	1.3849	0.3494	0.6982	0.6193	0.5001	0.5519	0.3981	1.0466	0.8993	0.2763	0.2429	0.3047	1.2042	1.1332	1.2636	2.2901	0.6927	1.8525	1.4247	1.1214	1.4827	0.9534	1.6274	1.142
1123	dihomo-linolenate (20:3n3 or n6)	Lipid	Polyunsaturated Fatty Acid (n3 and n6)	35718	LC/MS Neg	100001739	5596	305.249	17046-59-2	5280581	4471954	C03242	HMDB02925	1.8192	0.5566	0.8428	0.9739	0.9213	0.8375	0.7028	2.3011	1.7213	0.4832	0.4162	0.4266	1.5867	0.8681	1.6771	2.6498	0.7857	2.2218	1.3521	1.0292	1.0261	0.8569	1.6926	1.0833
862	dihydroxyacetone phosphate (DHAP)	Carbohydrate	Glycolysis, Gluconeogenesis, and Pyruvate Metabolism	15522	LC/MS Neg	309	603	168.991	102783-56-2	668	3833110	C00111	HMDB01473	0.2278	0.2278	0.2278	0.2278	0.2278	0.3655	0.2278	1.1697	0.5572	0.2278	0.2278	0.2278	1.0461	0.2642	0.2278	0.6654	0.9156	0.2278	2.1826	1.974	0.9539	2.5258	1.4426	1.3607
377	dimethylarginine (SDMA + ADMA)	Amino Acid	Urea cycle; Arginine and Proline Metabolism	36808	LC/MS Pos Early	100001810	2850	203.15	102783-24-4	123831	110375	C03626	HMDB01539	1.9588	0.9765	1.1781	1.0138	1.0196	0.9193	0.8269	1.0615	1.0344	0.5908	0.6121	0.4348	1.4696	1.0054	1.224	1.2629	0.9946	1.5275	1.2412	0.7371	0.8117	0.9521	0.4054	0.4409
1127	docosadienoate (22:2n6)	Lipid	Polyunsaturated Fatty Acid (n3 and n6)	32415	LC/MS Neg	100001182	6034	335.296	7370-49-2	5282807	4445934	C16533	HMDB61714	2.7234	0.4962	1.4439	0.8067	0.7068	0.7482	0.2969	0.6639	0.7651	0.1792	0.1915	0.3158	1.3042	1.5515	1.2366	3.3151	0.7566	1.82	1.1662	1.0051	1.5901	0.9949	1.4896	1.0705
1115	docosahexaenoate (DHA; 22:6n3)	Lipid	Polyunsaturated Fatty Acid (n3 and n6)	44675	LC/MS Neg	100000665	5525	327.233	6217-54-5	445580	393183	C06429	HMDB02183	2.4232	0.8339	1.4801	1.3616	1.2555	0.8736	1.1433	3.4378	2.7231	0.9435	0.734	0.9599	1	0.5705	0.9479	1.6107	0.4727	1.3542	0.106	0.106	0.106	0.106	0.106	0.106
1114	docosapentaenoate (n3 DPA; 22:5n3)	Lipid	Polyunsaturated Fatty Acid (n3 and n6)	32504	LC/MS Neg	100001181	5571	329.249	2234-74-4	6441454		C16513	HMDB01976	2.3581	0.7262	0.9877	0.8619	1.0123	0.761	1.1476	3.6158	2.9702	0.599	0.6168	0.6238	1.6548	0.8991	1.4465	2.5329	0.8059	1.4696	0.599	0.599	0.599	0.599	0.599	0.599
1126	docosapentaenoate (n6 DPA; 22:5n6)	Lipid	Polyunsaturated Fatty Acid (n3 and n6)	37478	LC/MS Neg	100001580	5624.5	329.249	25182-74-5	6441454	4945614	C16513	HMDB01976	0.8958	1.3827	0.712	0.6546	0.4883	1.7042	1.116	1.1127	2.6051	3.5399	0.4943	0.466	0.7543	1.3499	0.8184	1.4973	0.9892	1.0108	0.466	0.466	0.466	0.466	0.466	0.466
1113	eicosapentaenoate (EPA; 20:5n3)	Lipid	Polyunsaturated Fatty Acid (n3 and n6)	18467	LC/MS Neg	2050	5450	301.217	10-2005-9;10417-94-4	446284	393682	C06428	HMDB01999	2.0027	0.6917	0.9022	2.1066	1.822	1.1456	1.0658	1.832	1.5039	1.1937	1.0499	0.8134	0.9779	0.54	1.0221	0.8466	0.5281	1.0628	0.2617	0.2617	0.2617	0.3011	0.3309	0.3126
1097	eicosenoate (20:1)	Lipid	Long Chain Fatty Acid	33587	LC/MS Neg	100001335	5950	309.28		5282768	4445895		HMDB02231	1.9433	0.4866	1.2017	0.7388	0.6451	0.7295	0.5949	1.1043	1.4289	0.4218	0.332	0.6481	1.2256	1.5742	1.0841	2.9712	0.7105	1.6579	1.0076	0.858	1.4954	0.7644	1.262	0.9924
3261	ergothioneine	Xenobiotics	Food Component/Plant	37459	LC/MS Pos Early	100002154	850	230.096	58511-63-0	3032311	2297320	C05570	HMDB03045	0.4568	0.4568	0.4568	0.4568	0.4568	0.4568	0.4568	0.4568	0.4568	0.4568	0.4568	0.4568	1.9086	0.9914	0.9388	1.0086	1.5526	0.4568	0.4568	0.4568	0.4568	0.4568	0.4568	0.4568
1102	erucate (22:1n9)	Lipid	Long Chain Fatty Acid	1552	LC/MS Neg	1087	6355.6	337.311	112-86-7	5281116	7924	C08316	HMDB02068	0.8708	0.3639	0.5545	0.5353	0.455	0.5203	0.5454	1.1072	1.0188	0.4332	0.3649	0.3558	1.6846	1.3566	1.5463	2.2633	0.9743	2.2196	1.0245	1.046	1.0112	0.9888	1.3665	1.1769
3263	erythritol	Xenobiotics	Food Component/Plant	20699	LC/MS Polar	100000846	1491	167.056	149-32-6	222285	13835932	C00503	HMDB02994	0.1171	0.1171	0.1171	0.1171	0.1171	0.1171	0.548	0.8222	1.0208	0.4152	0.3965	0.4885	2.193	1.065	1.2478	1.2758	1.7011	1	0.1171	0.1171	0.1171	0.1171	0.1171	0.1171
1031	erythronate*	Carbohydrate	Aminosugar Metabolism	42420	LC/MS Polar	100001320	2186	135.03	88759-55-1	2781043	2061231		HMDB00613	0.6804	0.3734	0.404	0.6374	1.0046	0.7697	1.4872	2.8041	3.2946	0.9954	1.4045	1.1947	3.9783	1.7972	2.2983	1.9884	2.9739	1.9205	0.085	0.0418	0.0655	0.0529	0.0329	0.0413
309	ethylmalonate	Amino Acid	Leucine, Isoleucine and Valine Metabolism	15765	LC/MS Polar	2054	2785	131.035	601-75-2	11756	11263		HMDB00622	0.7927	0.502	0.4765	0.8626	1.1291	0.8236	0.8489	1.4565	1.803	0.5602	0.8709	0.5019	12.26	6.6656	8.3072	8.0108	10.5408	5.5695	0.4765	0.4765	0.4765	0.4765	0.4765	0.4765
2902	flavin adenine dinucleotide (FAD)	Cofactors and Vitamins	Riboflavin Metabolism	2134	LC/MS Neg	327	2425	784.15	146-14-5;84366-81-4	643975	559059	C00016	HMDB01248	1.2198	0.7314	0.9448	1.0879	0.9822	1.0121	0.9239	1.1207	1.1396	0.8869	0.8762	0.9175	4.7621	3.2896	3.1783	3.5343	3.6049	3.9001	1.3277	0.9879	0.8978	0.9795	0.9435	0.7368
2903	flavin mononucleotide (FMN)	Cofactors and Vitamins	Riboflavin Metabolism	15797	LC/MS Neg	100000251	2390	455.097	130-40-5	710	690	C00061	HMDB01520	0.4003	0.4003	0.4003	0.4003	0.4003	0.4003	0.4003	0.4003	0.4003	0.4003	0.4003	0.4003	0.4003	0.4003	0.4003	0.4003	0.4003	0.4003	1.4517	0.9561	1.0439	1.0534	0.8355	0.4003
958	fructose	Carbohydrate	Fructose, Mannose and Galactose Metabolism	48195	LC/MS Polar	878	2022.2	225.062	57-48-7	5984	5764	C00095	HMDB00660	0.9297	0.5706	0.7176	1.1624	1.2099	1.0021	0.9919	0.9979	0.5044	0.4815	0.5189	0.8523	8.3251	6.6593	7.249	8.0538	10.0207	8.3103	0.4815	0.4815	0.4815	0.4815	0.4815	0.4815
857	fructose-6-phosphate	Carbohydrate	Glycolysis, Gluconeogenesis, and Pyruvate Metabolism	12021	LC/MS Polar	1232	4261	259.022	103213-47-4	69507	19969987	C05345	HMDB00124	0.3853	0.3853	0.3853	0.3853	0.3853	0.3853	0.3853	0.3853	0.3853	0.3853	0.3853	0.3853	3.6778	1	1.721	0.9559	2.506	0.8425	0.3853	0.3853	0.3853	0.3853	0.3853	0.3853
1048	fumarate	Energy	TCA Cycle	1643	LC/MS Polar	330	3084	115.004	100-17-8	444972	10197150	C00122	HMDB00134	1.4171	0.5618	0.5419	0.9136	1.2853	1.0697	1.4588	1.8734	1.4736	0.894	0.9303	0.6805	2.5852	1.29	1.6654	1.8374	2.8537	1.4065	0.0981	0.0813	0.0852	0.0824	0.0846	0.0946
974	galactitol (dulcitol)	Carbohydrate	Fructose, Mannose and Galactose Metabolism	1117	LC/MS Polar	1003	2309.7	181.072	608-66-2	11850	11357	C01697	HMDB00107	0.1484	0.1484	0.1484	0.1484	0.3937	0.1484	0.5247	0.7565	1.2435	0.2315	0.5957	0.7214	52.0233	24.6479	31.7852	24.6559	35.0839	28.2142	0.1484	0.1484	0.1484	0.1484	0.1484	0.1484
445	gamma-glutamyl-epsilon-lysine	Peptide	Gamma-glutamyl Amino Acid	33934	LC/MS Pos Early	100001262	2717	276.155	17105-15-6	7015684;7015685	5378717		HMDB03869	0.4324	0.4324	0.4324	0.4324	0.4324	0.4324	0.4324	0.4324	0.4703	0.4324	0.4324	0.4324	1.5099	0.9437	1.0563	1.0766	0.4324	0.4324	0.4324	0.4324	0.4324	0.4324	0.4324	0.4324
437	gamma-glutamylcysteine	Peptide	Gamma-glutamyl Amino Acid	1778	LC/MS Pos Early	1036	2118	251.07	636-58-8	842	819	C00669	HMDB01049	1.7007	0.5134	0.8069	1.4883	1.6453	1.1829	0.4216	0.8338	1.4476	0.4216	0.4883	0.4216	1.7044	0.7931	1.0576	0.9424	1.1343	0.6741	0.4216	0.4216	0.4216	0.4216	0.4216	0.4216
438	gamma-glutamylglutamate	Peptide	Gamma-glutamyl Amino Acid	36738	LC/MS Neg	331	598.3	275.088	1116-22-9	92865	83831	C05282	HMDB11737	1.7348	0.8381	0.8208	1.9005	2.322	1.7963	0.8624	1.1376	1.1525	0.7699	0.7225	0.8367	2.4113	1.3767	1.3538	1.8928	1.6865	1.6331	0.2854	0.1811	0.2456	0.2065	0.1683	0.1816
439	gamma-glutamylglutamine	Peptide	Gamma-glutamyl Amino Acid	2730	LC/MS Pos Early	1140	1430	276.119	10148-81-9	150914	133013	C05283	HMDB11738	0.8855	0.8855	0.8855	0.8855	1.1145	0.8855	0.8855	0.8855	0.8855	0.8855	0.8855	0.8855	0.8855	0.8855	0.8855	0.8855	0.8855	0.8855	0.8855	0.8855	0.8855	0.8855	0.8855	0.8855
442	gamma-glutamylisoleucine*	Peptide	Gamma-glutamyl Amino Acid	34457	LC/MS Neg	100001485	1635	259.13		14253342	21403145		HMDB11170	0.4981	0.3573	0.3573	0.4482	0.3859	0.3573	1.0348	1.3486	1.7942	1.0384	0.8761	0.9865	1.3689	0.7631	1	1.0243	1.316	0.3573	0.3573	0.3573	0.3573	0.3573	0.3573	0.3573
443	gamma-glutamylleucine	Peptide	Gamma-glutamyl Amino Acid	18369	LC/MS Neg	1268	1685	259.13	2566-39-4	151023	133115		HMDB11171	1.1973	0.4327	0.4327	0.8559	0.9797	1	1.0699	1.6201	1.8874	1.0386	0.7722	0.7698	1.6368	0.6921	1.2629	0.961	1.3949	0.5053	0.4327	0.4327	0.4327	0.4327	0.4327	0.4327
451	gamma-glutamylvaline	Peptide	Gamma-glutamyl Amino Acid	43829	LC/MS Pos Early	100001126	2700	247.129	2746-34-1	7015683			HMDB11172	0.2824	0.2824	0.2824	0.2824	0.3933	0.2824	1.0076	1.4244	1.5413	0.8346	0.9103	1.0819	1.3791	0.6857	1.5306	0.9924	1.5266	0.5476	0.2824	0.2824	0.2824	0.2824	0.2824	0.2824
3194	gluconate	Xenobiotics	Food Component/Plant	587	LC/MS Polar	338	2922	195.051	527-07-1	10690	10240	C00257	HMDB00625	1.0593	1.001	0.97	1.0839	1.2358	1.4322	0.0433	0.0494	0.0324	0.0324	0.0522	0.0324	0.9909	1.2011	0.9529	1.2585	0.999	2.3389	0.0324	0.0324	0.0324	0.0324	0.0324	0.0324
1004	glucosamine-6-phosphate	Carbohydrate	Aminosugar Metabolism	580	LC/MS Polar	290	4521.5	258.038	3616-42-0	439217	8013767	C00352	HMDB01254	0.3707	0.3637	0.3637	1.5986	1	0.6991	0.3637	0.3637	0.3637	0.3637	0.3637	0.3637	2.3094	0.8657	2.4285	0.819	2.4122	1.263	0.3637	0.3637	0.3637	0.3637	0.3637	0.3637
853	glucose	Carbohydrate	Glycolysis, Gluconeogenesis, and Pyruvate Metabolism	48152	LC/MS Polar	572	2342	225.062	50-99-7	79025	71358	C00031	HMDB00122	1.9367	1.4979	1.396	2.1458	2.0368	1.8437	0.3748	0.2184	0.196	0.2341	0.169	0.3367	1.057	1.1311	1	1.2339	1.4124	1.9619	0.073	0.0467	0.0412	0.0951	0.0412	0.1017
854	glucose 6-phosphate	Carbohydrate	Glycolysis, Gluconeogenesis, and Pyruvate Metabolism	31260	LC/MS Polar	291	4537	259.022	103192-55-8	5958	19952394	C00668	HMDB01401	0.3764	0.1618	0.1618	1.0976	0.7073	0.5648	0.1618	0.1618	0.1618	0.1618	0.1618	0.5336	2.6037	1.1869	2.7115	1.1362	2.4612	0.9024	0.1618	0.1618	0.1618	0.1618	0.1618	0.1618
1008	glucuronate	Carbohydrate	Aminosugar Metabolism	15443	LC/MS Polar	100000257	3233.3	193.035	207300-70-7	444791	58552	C00191	HMDB00127	6.8259	7.7816	7.7964	6.9017	9.0025	10.9216	0.1065	0.6594	0.533	0.2757	0.376	0.2326	1.2496	0.9655	0.9135	1.0449	1	1.4389	0.1065	0.1065	0.1479	0.1065	0.1065	0.1065
41	glutamate	Amino Acid	Glutamate Metabolism	57	LC/MS Pos Early	561	1500	148.06	56-86-0	611	591	C00025	HMDB00148	0.9777	0.5003	0.5627	0.9745	1.0223	0.8997	1.939	2.9861	3.1525	1.5426	1.5495	1.899	2.9886	1.3081	1.7999	1.5719	2.8867	0.8896	0.1678	0.1366	0.1472	0.1418	0.1106	0.1012
52	glutamate, gamma-methyl ester	Amino Acid	Glutamate Metabolism	33487	LC/MS Pos Early	100001103	2170	162.076	1499-55-4	68662	66546			0.867	0.3917	0.3559	1.1921	1.2612	1.2095	0.8703	1.0567	0.9588	1.0833	1.2824	1.0412	1.7466	0.44	0.4792	0.3559	0.8408	0.3559	0.3559	0.3559	0.3559	0.3559	0.3559	0.3559
42	glutamine	Amino Acid	Glutamate Metabolism	53	LC/MS Pos Early	563	1291	147.076	56-85-9	5961	5746	C00064	HMDB00641	1.4292	0.5287	0.5934	0.5251	0.5756	0.5809	3.4947	4.4361	2.1979	3.1159	2.0057	7.0774	0.7238	0.4585	0.7088	0.6687	1.0357	0.5343	1.1755	1.0646	1.1942	1.1209	0.9643	0.8605
91	glutarate (pentanedioate)	Amino Acid	Lysine Metabolism	396	LC/MS Polar	339	2900	131.035	110-94-1	743	3618533	C00489	HMDB00661	1.2409	0.4097	0.7198	0.8194	1.2256	1.1103	1.5159	0.8797	1.1456	0.9327	0.9354	0.4097	1.3547	0.881	1.5614	1	1.192	1.0303	0.7208	0.4097	0.4097	0.4097	0.4097	0.8189
421	glutathione, oxidized (GSSG)	Amino Acid	Glutathione Metabolism	27727	LC/MS Pos Early	448	2667	613.159	103239-24-3	65359	58835	C00127	HMDB03337	0.1156	0.1156	0.1156	0.1156	0.1156	0.1156	0.9912	0.9459	1.2499	0.926	0.7325	1	3.0921	1.9356	2.0323	2.2828	2.2935	2.0838	0.3583	0.1156	0.1156	0.1156	0.2037	0.1156
420	glutathione, reduced (GSH)	Amino Acid	Glutathione Metabolism	2127	LC/MS Pos Early	496	2000	308.091	70-18-8	124886	111188	C00051	HMDB00125	0.0059	0.0059	0.0059	0.1127	0.1335	0.0932	1.1798	1.7493	2.3146	0.9362	1.1476	1.0638	4.3777	2.5984	3.2682	2.9961	3.5282	2.3111	0.0402	0.0456	0.0533	0.0339	0.0304	0.0304
873	glycerate	Carbohydrate	Glycolysis, Gluconeogenesis, and Pyruvate Metabolism	1572	LC/MS Polar	1052	2070.4	105.019	600-19-1	752	732	C00258	HMDB00139	4.1002	2.4558	2.8703	4.2388	4.4971	3.0845	0.0167	0.0235	0.0198	0.0192	0.0185	0.0226	2.1837	3.643	3.1608	3.9345	1.9765	6.7946	0.0176	0.0083	0.0175	0.0084	0.0075	0.0087
1822	glycerol	Lipid	Glycerolipid Metabolism	15122	LC/MS Neg	1254	758	91.0401	56-81-5	753	733	C00116	HMDB00131	2.694	1	1.5416	1.8848	1.4942	1.375	0.8384	0.7978	1.3445	0.5412	0.5412	0.8603	1.6447	0.9075	1.111	1.0504	1.1552	1.6087	0.6546	0.9776	0.8116	0.7802	0.5722	0.7712
1823	glycerol 3-phosphate	Lipid	Glycerolipid Metabolism	43847	LC/MS Neg	100000258	613.2	171.006	29849-82-9	754	734	C00093	HMDB00126	0.6827	0.5421	0.675	0.976	1.0713	0.7446	5.7856	6.7304	7.1195	3.9979	4.0825	2.9266	1.0694	0.7061	0.8952	0.6881	0.7952	0.6322	1.2552	1.0796	1.1695	0.8525	0.9104	1.024
1519	glycerophosphoethanolamine	Lipid	Phospholipid Metabolism	37455	LC/MS Polar	100001620	3075	214.049	33049-08-0	123874	110410	C01233	HMDB00114	1.4596	0.9632	1.0092	1.5544	1.5857	1.3058	0.8823	1.4473	1.5813	0.8918	1.0327	0.6728	1.6694	0.9323	1.1937	0.9908	1.1999	1.2388	0.2414	0.12	0.149	0.1144	0.1528	0.1654
1828	glycerophosphoglycerol	Lipid	Glycerolipid Metabolism	48857	LC/MS Polar	100001619	2430	245.043		439964	388990	C03274		1.5136	0.8235	0.893	1.418	1.5822	1.4157	0.7146	1.05	1.1564	0.5818	0.632	0.6226	2.8794	1.4689	1.8956	1.7233	2.3211	1.788	0.9222	0.7567	0.6883	0.6436	0.8743	0.95
1521	glycerophosphoinositol*	Lipid	Phospholipid Metabolism	47155	LC/MS Polar	100001621	3850	333.059	16824-65-0					0.7794	0.4964	0.5064	0.9908	1.0092	0.6791	1.1474	1.4752	1.2409	0.9452	1.0094	0.6285	2.4672	1.3758	1.7268	1.5036	1.7205	2.2783	1.4483	0.7332	0.7518	0.6098	0.6972	0.7072
1513	glycerophosphorylcholine (GPC)	Lipid	Phospholipid Metabolism	15990	LC/MS Pos Early	100000269	672	258.11	28319-77-9	71920	571409	C00670	HMDB00086	1.4998	1.1196	1.2527	1.5586	1.6527	1.4884	0.6142	0.832	0.8804	0.6339	0.724	0.5646	2.1552	1.4243	1.7046	1.5346	1.5473	1.565	0.1235	0.0676	0.078	0.0721	0.0989	0.0913
1	glycine	Amino Acid	Glycine, Serine and Threonine Metabolism	58	LC/MS Pos Early	340	1375	76.0393	56-40-6	750	730	C00037	HMDB00123	1.6241	0.934	1.0718	1.4667	1.5253	1.3638	1.2183	1.7929	1.6238	0.8812	0.9323	1.1118	1.5351	0.8401	1.066	0.9146	1.1516	0.8577	0.3645	0.2283	0.2655	0.2011	0.2015	0.1685
1936	glycosyl-N-palmitoyl-sphingosine	Lipid	Sphingolipid Metabolism	53013	LC/MS Pos Late	100009272	2623	700.572						0.7205	0.6628	0.8383	0.7752	0.7315	0.7603	2.8944	3.128	2.7514	2.5139	2.7949	2.7549	1.8503	1.7548	1.5996	1.5647	1.1617	1.8303	0.2997	0.2533	0.2451	0.2735	0.2576	0.2583
1935	glycosyl-N-stearoyl-sphingosine	Lipid	Sphingolipid Metabolism	52234	LC/MS Pos Late	100001882	3053	728.604						0.2487	0.2487	0.636	0.9265	0.2487	0.3968	13.1843	11.7218	11.2425	10.7001	11.8345	11.8108	1.0697	0.8736	0.7157	0.2487	0.2487	0.9303	0.2487	0.2487	0.2487	0.2487	0.2487	0.2487
586	glycylleucine	Peptide	Dipeptide	34398	LC/MS Neg	100001258	1890.6	187.109	869-19-2	92843	83812	C02155	HMDB00759	0.8237	0.8261	0.888	1.1851	0.8419	1	0.7002	0.7002	0.7002	0.7002	0.7002	0.7002	0.8839	0.7002	0.7002	0.7002	0.7002	0.7795	62.661	30.3983	27.3907	29.3741	18.9224	13.0129
596	glycylvaline	Peptide	Dipeptide	18357	LC/MS Pos Early	100000487	2734	175.108	1963-21-9	97417	2006926		HMDB28854	0.3512	0.3512	0.3512	0.3512	0.3512	0.3512	0.3512	0.3512	0.3512	0.3512	0.3512	0.3512	0.3512	0.3512	0.3512	0.3512	0.3512	0.3512	2.2599	1	1.0838	1.1029	0.5219	0.5291
401	guanidinoacetate	Amino Acid	Creatine Metabolism	43802	LC/MS Pos Early	344	1937	118.061	352-97-6	763	743	C00581	HMDB00128	0.1507	0.1507	0.1507	0.1507	0.1507	0.1507	1	0.9873	0.8545	0.562	0.5935	0.9599	3.2584	1.9821	2.4218	2.3923	2.5666	2.4705	0.1507	0.1507	0.1507	0.1507	0.1507	0.1507
2793	guanine	Nucleotide	Purine Metabolism, Guanine containing	32352	LC/MS Pos Early	172	2032	152.057	73-40-5	764	744	C00242	HMDB00132	0.2759	0.0852	0.1025	0.1091	0.1228	0.0758	2.5622	4.1109	5.2086	1.6111	2.019	4.3505	2.3935	2.9143	2.5149	4.168	2.9693	6.4366	0.3889	0.1949	0.192	0.1543	0.1889	0.1663
2792	guanosine	Nucleotide	Purine Metabolism, Guanine containing	1573	LC/MS Pos Early	1099	1728	284.099	118-00-3	6802	6544	C00387	HMDB00133	1.5547	0.9041	1.0959	1.6247	1.4453	1.1814	0.229	0.3261	0.3238	0.2226	0.2567	1.4287	2.3637	2.4254	2.4799	2.7614	1.9847	3.5845	0.1486	0.0722	0.1049	0.0765	0.0445	0.0617
2787	guanosine 5'- monophosphate (5'-GMP)	Nucleotide	Purine Metabolism, Guanine containing	2849	LC/MS Pos Early	347	800	364.065	5550-12-09	6804	741	C00144	HMDB01397	0.0193	0.0193	0.0193	0.0193	0.0193	0.0193	1.6035	1.9235	2.4835	1.1771	1.3648	0.8734	1	0.5814	1.0558	0.7806	0.8515	0.8144	0.0193	0.0193	0.0193	0.0193	0.0193	0.0193
993	guanosine 5'-diphospho-fucose	Carbohydrate	Nucleotide Sugar	15903	LC/MS Neg	335	755	588.075	15839-70-0		21402997			0.4259	0.3715	0.3715	0.833	0.8474	0.5823	1	1.3771	1.513	0.8581	0.8516	0.7121	2.2652	1.4184	1.6633	1.6526	1.3751	1.7707	1.2347	1.0644	1.1712	0.984	0.8947	0.7223
2918	gulonate*	Cofactors and Vitamins	Ascorbate and Aldarate Metabolism	46957	LC/MS Polar	100001586	2750	195.051	20246-53-1	9794176	7969943		HMDB03290	1.525	0.7797	0.7987	1.6992	2.752	2.1017	0.1847	0.2875	0.5507	0.1455	0.1891	0.1331	2.5175	0.8774	1.2782	1.1622	1.4946	1.1226	0.1331	0.1331	0.1331	0.1331	0.1331	0.1331
2955	heme	Cofactors and Vitamins	Hemoglobin and Porphyrin Metabolism	41754	LC/MS Pos Late	100001386	1124	616.176	14875-96-8	26945		C00032	HMDB03178	0.1972	0.1972	0.1972	0.1972	0.1972	0.1972	0.1972	1.1633	1.1702	0.1972	0.8289	0.2345	1.2085	0.8367	0.1972	1.357	0.6193	1.2197	0.1972	0.1972	0.1972	0.1972	0.1972	0.1972
3904	HEPES	Xenobiotics	Chemical	21248	LC/MS Neg	100000843	1022	237.091	7365-45-9	23831	22278			1.3285	0.8812	0.9705	0.9942	1.1261	0.9264	1.0583	0.9955	0.8744	1.0463	1.0337	0.8742	0.9852	0.9786	0.8261	0.7627	0.9236	1.0045	112.318	79.9545	97.3349	93.3389	70.7477	67.9642
1066	heptanoate (7:0)	Lipid	Medium Chain Fatty Acid	1644	LC/MS Neg	925	3670	129.092	111-14-8	8094	7803	C17714	HMDB00666	0.5865	0.5865	0.5865	0.5865	0.5865	0.5865	1.0303	1.2583	0.923	0.5865	0.5865	1.8482	0.5865	1	0.5865	0.7664	0.5865	0.8211	0.6647	0.5865	1.2807	0.5865	0.5865	1.0499
1301	hexanoylcarnitine	Lipid	Fatty Acid Metabolism(Acyl Carnitine)	32328	LC/MS Pos Late	100000781	850	260.186	6920-35-0	6426853	4932273		HMDB00705	0.557	0.1094	0.2256	1.1316	1.0441	0.9559	0.1094	0.1094	0.1094	0.1094	0.1094	0.1094	2.258	1.0492	1.0493	0.6852	1.5252	0.4338	0.1094	0.1094	0.1094	0.1094	0.1094	0.1094
2986	hippurate	Xenobiotics	Benzoate Metabolism	15753	LC/MS Neg	100000014	2106.9	178.051	495-69-2	464	451	C01586	HMDB00714	0.5797	0.4254	0.6016	0.8646	0.4254	0.4254	1.1683	1.8037	1.3871	0.8632	0.7441	1	1.6453	0.9074	1.1438	1.0789	1.2917	0.8754	1.5447	0.4254	0.4254	0.4254	0.4254	0.4254
59	histidine	Amino Acid	Histidine Metabolism	59	LC/MS Neg	355	755.9	154.062	5934-29-2	6274	752	C00135	HMDB00177	1.2386	0.6448	0.9884	0.9261	0.9953	0.8139	1.5541	1.7261	1.1383	1.0047	0.9382	1.1584	3.3196	2.1416	2.4597	2.2066	2.5858	2.1993	0.9571	0.6439	0.6745	0.5617	0.6289	0.4614
372	homoarginine	Amino Acid	Urea cycle; Arginine and Proline Metabolism	22137	LC/MS Pos Early	100000961	2882	189.135	156-86-5	9085	8732	C01924	HMDB00670	4.4676	0.2558	0.6025	0.5507	0.4009	0.7475	4.5396	2.1981	1.0491	0.9509	0.758	4.1154	1.0526	0.5236	2.9647	3.3188	0.8221	2.0169	0.2558	0.2558	0.2558	0.2558	0.2558	0.2558
373	homocitrulline	Amino Acid	Urea cycle; Arginine and Proline Metabolism	22138	LC/MS Pos Early	100000963	1908	190.119	1190-49-4	65072	58582	C02427	HMDB00679	0.3604	0.3604	0.3604	0.3604	0.3604	0.3604	0.5919	1.2178	0.4856	0.3604	0.3604	0.3604	1.4505	0.9382	1.0618	0.8209	1.1158	1.1232	0.3604	0.3604	0.3604	0.3604	0.3604	0.3604
337	homocysteine	Amino Acid	Methionine, Cysteine, SAM and Taurine Metabolism	15128	LC/MS Pos Early	311	2155	136.043	454-29-5	778	757	C00155	HMDB00742	0.484	0.484	0.484	0.484	0.484	0.484	0.7827	0.6038	0.5637	0.484	0.484	0.484	2.0227	0.484	1	1.3194	1.6832	1.7728	0.484	0.484	0.484	0.484	0.484	0.484
355	hypotaurine	Amino Acid	Methionine, Cysteine, SAM and Taurine Metabolism	590	LC/MS Pos Early	358	724	110.027	300-84-5	107812	96959	C00519	HMDB00965	0.5007	0.1511	0.1957	0.6321	0.7019	0.5571	1.0133	1.793	2.3753	0.9568	0.9867	0.9356	3.0611	1.3462	1.9007	1.461	2.4447	1.0334	0.1511	0.1511	0.1511	0.1511	0.1511	0.1511
2738	hypoxanthine	Nucleotide	Purine Metabolism, (Hypo)Xanthine/Inosine containing	3127	LC/MS Neg	171	1291.2	135.031	68-94-0	790	768	C00262	HMDB00157	2.0281	1.1821	1.348	1.7876	1.7279	1.6233	0.4148	0.662	0.8179	0.358	0.3479	0.5772	2.7595	2.0455	2.0219	2.3067	2.2055	2.669	0.6588	0.4741	0.5038	0.4043	0.3582	0.3745
71	imidazole lactate	Amino Acid	Histidine Metabolism	15716	LC/MS Pos Early	100000263	2040	157.061	14403-45-3	440129	389128	C05568	HMDB02320	0.4342	0.4342	0.4342	0.4342	0.4342	0.4342	0.5002	1.8855	1.4998	0.4342	0.4342	0.4342	0.4342	0.4342	0.4342	0.4342	0.4342	0.4342	0.4342	0.4342	0.4342	0.4342	0.4342	0.4342
70	imidazole propionate	Amino Acid	Histidine Metabolism	40730	LC/MS Pos Early	100003434	2263	141.066	1074-59-5	70630	63798		HMDB02271	0.1696	0.1696	0.1696	0.1696	0.2032	0.1696	1.3029	2.6117	3.0451	0.9564	1.4667	1	0.2092	0.1696	0.1696	0.1696	0.1696	0.1696	0.1696	0.1696	0.1696	0.1696	0.1696	0.1696
224	indolelactate	Amino Acid	Tryptophan Metabolism	18349	LC/MS Polar	100000463	1002	204.067	832-97-3	92904	83867	C02043	HMDB00671	0.5019	0.5019	0.5019	0.5019	0.5019	0.5019	0.5019	0.5019	0.5019	0.5019	0.5019	0.5019	1.1409	1.1046	0.5913	1	0.5765	1.6165	0.5019	0.5019	0.5019	0.5019	0.5019	0.5019
2737	inosine	Nucleotide	Purine Metabolism, (Hypo)Xanthine/Inosine containing	1123	LC/MS Neg	361	1602.1	267.073	58-63-9	6021	21241953	C00294	HMDB00195	1.1232	0.6489	0.7226	1.2011	1.0606	0.985	0.8511	1.015	1.0393	0.7307	0.6702	2.0268	3.5784	2.4865	2.6782	2.8048	2.7459	2.5686	0.2356	0.066	0.1074	0.07	0.0404	0.0493
1490	inositol 1-phosphate (I1P)	Lipid	Inositol Metabolism	43849	LC/MS Polar	370	4785	259.022	573-35-3;106032-59-1	440194	17215924	C04006	HMDB00213	0.4891	0.4891	0.4891	0.4891	0.4891	0.4891	0.4891	0.5404	0.5015	0.4891	0.4891	0.4891	1	0.763	1.2804	1.0787	1.3723	1.5007	0.4891	0.4891	0.4891	0.4891	0.4891	0.4891
860	Isobar: fructose 1,6-diphosphate, glucose 1,6-diphosphate, myo-inositol 1,4 or 1,3-diphosphate	Carbohydrate	Glycolysis, Gluconeogenesis, and Pyruvate Metabolism	46896	LC/MS Neg	100002180	551	338.989						0.3081	0.1823	0.2463	0.188	0.2178	0.1718	2.0768	1.4917	0.7484	1.313	1.5608	1.0307	0.7456	0.7811	0.9693	0.8332	1.0552	0.9345	4.1033	3.7075	3.3775	2.8322	3.439	2.993
313	isobutyrylcarnitine	Amino Acid	Leucine, Isoleucine and Valine Metabolism	33441	LC/MS Pos Early	100001055	2810	232.154	25518-49-4	168379			HMDB00736	1.5043	0.6875	0.6492	1	1.0573	1.0282	0.4565	0.6573	0.3934	0.3934	0.3934	0.4332	4.5387	2.1347	2.7256	0.3934	3.3033	2.2437	0.6135	0.3934	0.6251	0.3934	0.3934	0.3934
296	isoleucine	Amino Acid	Leucine, Isoleucine and Valine Metabolism	1125	LC/MS Pos Early	376	2800	132.102	73-32-5	6306	769	C00407	HMDB00172	1.1608	0.6955	0.8064	0.9444	1.0556	0.8965	1.5095	1.5758	1.0631	0.8689	0.8578	1.5	3.6895	2.219	2.7333	2.7302	3.1526	2.3045	0.4792	0.3794	0.4456	0.3666	0.3249	0.2876
620	isoleucylglycine	Peptide	Dipeptide	40008	LC/MS Neg	100003169	1992	187.109	868-28-0	342532	303621			1.044	0.1717	0.956	0.3458	0.2353	0.1717	0.1717	0.1717	0.1717	0.1717	0.1717	2.0628	0.4611	0.5854	0.2296	0.1717	0.1717	0.3185	2.5564	1.1493	3.3266	3.3031	1.1228	2.2846
276	isovalerylcarnitine	Amino Acid	Leucine, Isoleucine and Valine Metabolism	34407	LC/MS Pos Early	100001393	3085	246.17	31023-24-2	6426851	4932271		HMDB00688	0.7728	0.8602	0.4834	0.9689	1.2573	0.9594	1.3242	0.9356	1	1.2391	1.1255	0.7736	1.7082	1.2595	1.399	1.012	1.7219	1.1185	0.6618	0.912	0.4834	1.2141	0.8078	0.9017
230	kynurenine	Amino Acid	Tryptophan Metabolism	15140	LC/MS Pos Early	100000265	2739	209.092	2922-83-0	161166	141580	C00328	HMDB00684	0.6011	0.5827	0.5827	0.5827	0.5827	0.5827	0.5827	1.4011	0.5827	0.5827	0.5827	1.025	1.1844	0.5827	1.4466	0.975	0.5827	0.5827	0.5827	0.5827	0.5827	0.5827	0.8448	0.5827
870	lactate	Carbohydrate	Glycolysis, Gluconeogenesis, and Pyruvate Metabolism	527	LC/MS Neg	482	681.6	89.0244	79-33-4	612	592	C00186	HMDB00190	3.4462	1	1.7	3.7359	3.1098	2.0729	0.7981	0.8851	0.6801	0.5887	0.4742	0.4345	8.4098	3.0184	4.9515	3.6392	4.6234	4.1738	0.127	0.0664	0.0225	0.0225	0.0649	0.1295
1937	lactosyl-N-palmitoyl-sphingosine	Lipid	Sphingolipid Metabolism	53010	LC/MS Pos Late	100009030	2527	862.625	4201-62-1					0.4173	0.417	0.5225	0.5443	0.4778	0.5168	1.9057	2.0504	1.6991	1.7534	1.6803	1.9176	1.8997	1.5625	1.5746	1.3198	1	1.8603	0.2676	0.1494	0.1992	0.2218	0.1721	0.1494
268	leucine	Amino Acid	Leucine, Isoleucine and Valine Metabolism	60	LC/MS Pos Early	397	2864	132.102	61-90-5	6106	5880	C00123	HMDB00687	1.2055	0.7805	0.8481	0.889	0.9613	0.8301	1.2347	1.3147	1.0387	0.8168	0.7848	1.2289	2.6932	1.7874	2.1208	2.1252	2.3618	1.9004	1.1466	0.7755	0.9455	0.8589	0.6662	0.618
633	leucylalanine	Peptide	Dipeptide	40010	LC/MS Pos Early	100003179	2801	203.139	7298-84-2	259321	227625			0.1245	0.1245	0.1245	0.1245	0.1245	0.1245	0.1245	0.1245	0.1245	0.1245	0.1245	0.1245	0.1245	0.1245	0.1245	0.1245	0.1245	0.1245	2.1774	1.1582	1	1.7104	0.648	0.7209
800	leucylglutamine*	Peptide	Dipeptide	53061	LC/MS Neg	100003183	1965	258.146		4305457	3511125			0.5542	0.5542	0.5542	0.5542	0.5542	0.5542	0.5542	0.5542	0.5542	0.5542	0.5542	0.5542	0.5542	0.5542	0.5542	0.5542	0.5542	0.5542	3.0967	1.1782	0.8218	1.3327	0.6975	0.5542
638	leucylglycine	Peptide	Dipeptide	40045	LC/MS Pos Early	100003185	2778	189.123	686-50-0	79070	71402			0.4634	0.4408	0.8468	0.8129	0.6173	0.2769	0.2769	0.2769	0.2769	0.2769	0.2769	1.1532	0.2769	0.2915	0.2769	0.2769	0.2769	0.2769	15.8799	7.9295	9.5362	8.8914	5.8049	5.485
1119	linoleate (18:2n6)	Lipid	Polyunsaturated Fatty Acid (n3 and n6)	1105	LC/MS Neg	180	5535	279.233	60-33-3	5280450	4444105	C01595	HMDB00673	2.039	0.7639	1.0879	1.2217	1.0761	0.968	0.9355	2.4076	2.1439	0.8576	0.7297	0.7324	1.1218	0.7158	0.9427	1.3511	0.6327	1.6205	1.032	0.9459	0.8477	0.7323	1.1359	1.0529
81	lysine	Amino Acid	Lysine Metabolism	1301	LC/MS Pos Early	407	2850	147.113	56-87-1	5962	5747	C00047	HMDB00182	1.2544	0.7254	0.8711	0.757	0.8084	0.7253	1.5217	1.6455	1.3798	1.0562	1.1596	1.2675	1.2721	0.9848	1.1113	1.1991	0.9727	1.3532	1.0152	0.7489	0.8254	0.7969	0.6481	0.5885
1049	malate	Energy	TCA Cycle	1303	LC/MS Neg	409	615.6	133.014	6915-15-7	525	510	C00149	HMDB00156	1.1661	0.5617	0.6109	0.944	1.2845	1.056	1.2018	1.3374	1.2202	0.892	0.8745	0.7758	2.2087	1.2241	1.5618	1.5366	2.3612	1.1416	0.1127	0.1054	0.0869	0.0877	0.0864	0.0814
917	maltotetraose	Carbohydrate	Glycogen Metabolism	15910	LC/MS Neg	100000275	910	665.215	34612-38-9	446495	393830	C02052	HMDB01296	1.5072	0.9564	1.1711	0.6439	1.0507	1.0436	0.0776	0.0776	0.0776	0.0776	0.0776	0.0776	0.0776	0.0776	0.0776	0.1692	0.0776	0.0776	0.0776	0.0776	0.0776	0.0776	0.0776	0.0776
919	maltotriose	Carbohydrate	Glycogen Metabolism	44688	LC/MS Neg	100000276	812	503.162	1109-28-0	439586	388669	C01835	HMDB01262	1.616	1.2216	1.4901	1	1.326	1.249	0.4663	0.4663	0.4663	0.4663	0.4663	0.4663	0.6061	0.6795	0.4663	0.5788	0.4663	0.9162	0.4663	0.4663	0.4663	0.4663	0.4663	0.4663
963	mannitol/sorbitol	Carbohydrate	Fructose, Mannose and Galactose Metabolism	46142	LC/MS Polar	100001740	2260	181.072		5780	440	C01507	HMDB00247	0.5955	0.4802	0.4894	0.5088	0.5768	0.7513	1.059	1.2572	0.8464	0.6068	0.7673	0.941	28.0508	14.6816	19.63	17.9409	32.9941	15.5637	1.1303	0.4802	0.4802	0.4802	0.4802	1.3728
964	mannose	Carbohydrate	Fructose, Mannose and Galactose Metabolism	48153	LC/MS Polar	803	2200	225.062	3458-28-4	18950	141983	C00159	HMDB00169	1.1306	0.9356	0.734	1.0739	1.1019	1.1118	0.6459	0.6459	0.6459	0.6459	0.6459	0.6459	0.6523	0.9623	0.6699	1.0377	0.6459	1.8193	0.6459	0.6459	0.6459	0.6459	0.6459	0.6459
1130	mead acid (20:3n9)	Lipid	Polyunsaturated Fatty Acid (n3 and n6)	35174	LC/MS Neg	100001472	5650	305.249	20590-32-3	5312531	4471956		HMDB10378	0.8735	0.2141	0.4159	0.6708	0.5651	0.3787	0.4457	1.327	1.1265	0.2269	0.2188	0.2259	1.2287	0.8031	1.2296	2.0494	0.7279	1.8444	1.3691	1.3381	1.4581	1.151	1.8992	1.3488
328	methionine	Amino Acid	Methionine, Cysteine, SAM and Taurine Metabolism	1302	LC/MS Pos Early	415	2526	150.058	63-68-3	6137	5907	C00073	HMDB00696	1.2663	0.8174	0.9269	0.8681	0.9344	0.8817	1.4207	1.5388	1.1554	0.9575	0.9102	1.4314	2.1164	1.3864	1.7184	1.8349	1.9503	1.6048	1.0425	0.7288	0.8864	0.8155	0.5884	0.5769
332	methionine sulfone	Amino Acid	Methionine, Cysteine, SAM and Taurine Metabolism	44878	LC/MS Polar	100004635	1880	180.034	820-10-0	69961	63154			0.4501	0.4501	0.4501	0.4501	0.4501	0.4501	1.0054	1.8949	0.9946	0.4501	0.4501	1.0218	1.1828	0.4501	0.6243	0.8154	1.1424	0.7084	0.4501	0.4501	0.4501	0.4501	0.4501	0.4501
333	methionine sulfoxide	Amino Acid	Methionine, Cysteine, SAM and Taurine Metabolism	18374	LC/MS Pos Early	100000039	1272	166.053	3226-65-1	158980	139840	C02989	HMDB02005	0.286	0.1077	0.1077	0.2866	0.2936	0.1992	1.7963	2.4845	1.9059	1.23	1.0722	1.3648	1.6525	1	1.1208	1.0321	1.5485	0.9749	0.4167	0.2119	0.2843	0.2176	0.1077	0.1077
1285	methylmalonate (MMA)	Lipid	Fatty Acid Metabolism (also BCAA Metabolism)	1496	LC/MS Polar	418	3078.4	117.019	516-05-2	487	473	C02170	HMDB00202	0.82	0.8288	1.01	0.7958	0.6713	1.0988	1.1505	1.268	0.9587	0.99	0.9013	0.9398	3.5597	2.6596	2.9002	3.8544	2.3021	3.6	0.5213	0.2629	0.2629	0.2629	0.2629	0.2629
2873	methylphosphate	Nucleotide	Purine and Pyrimidine Metabolism	37070	LC/MS Pos Early	100001805	544	113	7023-27-0	13130	12578		HMDB61711	2.5133	2.0809	2.5257	2.8165	2.156	2.1216	0.2651	0.6084	0.5241	0.2651	0.2651	0.2651	1	0.6274	0.6927	0.7126	0.7105	1.1861	0.2651	0.2651	0.2651	0.2651	0.2651	0.2651
288	methylsuccinate	Amino Acid	Leucine, Isoleucine and Valine Metabolism	15745	LC/MS Polar	2051	2800	131.035	498-21-5	10349	9922		HMDB01844	1.0647	0.8173	0.8173	0.8514	1.4268	0.8433	0.9729	1.3232	0.8233	0.8173	0.8173	0.8173	1.1753	0.9343	1.0188	0.8592	1.0742	0.932	1.2611	1.0038	1.1193	0.8173	1	0.8471
1482	myo-inositol	Lipid	Inositol Metabolism	1124	LC/MS Polar	363	3506.3	225.062	87-89-8	892	10239179	C00137	HMDB00211	0.2267	0.1891	0.1661	0.2015	0.2345	0.1567	2.9534	4.0231	5.0302	1.687	2.1465	2.376	14.6896	9.3607	10.5489	10.3267	13.1086	9.807	0.313	0.1575	0.1887	0.0919	0.1575	0.1502
1076	myristoleate (14:1n5)	Lipid	Long Chain Fatty Acid	32418	LC/MS Neg	100001198	5346.9	225.186	544-64-9	5281119	4444564	C08322	HMDB02000	1.2796	0.7045	0.8526	1.1305	0.9281	0.9676	2.579	3.7611	3.7288	2.3499	2.5922	1.4252	1.0817	0.9789	1.0211	1.1408	0.9021	1.3135	0.5399	0.6712	0.4811	0.6728	0.744	0.5907
1308	myristoylcarnitine	Lipid	Fatty Acid Metabolism(Acyl Carnitine)	33952	LC/MS Pos Late	100001270	1350	372.311	18822-89-4	53477791	4932274		HMDB05066	1	0.5611	0.5611	0.5611	0.5611	0.9124	0.5611	0.5611	0.5611	0.5611	0.5611	0.5611	2.563	1.0818	1.6765	0.845	2.6168	0.8725	0.5611	0.5611	0.5611	0.5611	0.5611	0.5611
45	N-acetyl-aspartyl-glutamate (NAAG)	Amino Acid	Glutamate Metabolism	35665	LC/MS Neg	100001612	575.3	303.083	3106-85-2	5255	5065	C12270	HMDB01067	0.5327	0.2641	0.2793	0.4838	0.559	0.4298	31.5255	48.2919	61.8113	30.206	30.419	27.9385	1.5517	0.8903	0.9732	1.0268	1.358	0.9028	0.2641	0.2641	0.2641	0.2641	0.2641	0.2641
1013	N-acetyl-glucosamine 1-phosphate	Carbohydrate	Aminosugar Metabolism	15741	LC/MS Polar	1212	4052	300.049	31281-59-1	440364	389323	C04256	HMDB01367	0.6566	0.6112	0.9682	0.6112	0.6112	0.6112	1.0417	1.2953	1.0318	0.6112	0.6112	2.484	0.6112	0.6112	0.6112	0.6112	0.6112	0.6112	4.1361	1.1615	0.6112	0.6695	0.8332	0.6569
28	N-acetylalanine	Amino Acid	Alanine and Aspartate Metabolism	1585	LC/MS Neg	1110	861.2	130.051	97-69-8	88064	79449	C02847	HMDB00766	1.1151	0.5734	0.7635	0.9311	0.9189	0.848	1.2791	1.9912	2.3446	1.1778	1.1397	1.226	1.5687	0.9823	1.0177	1.1444	1.3976	1.1216	0.1434	0.1371	0.1362	0.1169	0.087	0.0734
34	N-acetylaspartate (NAA)	Amino Acid	Alanine and Aspartate Metabolism	22185	LC/MS Polar	100000787	3143	174.041	997-55-7;997-55-7	65065	58576	C01042	HMDB00812	1.3849	0.5668	0.7127	0.8906	1.1506	0.9267	35.7611	39.594	67.5237	20.2973	23.4078	24.289	1.253	1.0261	0.9394	1.3102	1.2867	0.9739	0.0299	0.0254	0.0347	0.027	0.0225	0.0194
346	N-acetylcysteine	Amino Acid	Methionine, Cysteine, SAM and Taurine Metabolism	1586	LC/MS Neg	1107	1108	162.023	616-91-1	12035	11540	C06809	HMDB01890	0.8959	0.7465	0.7465	1.364	0.7465	1.1041	0.7465	1.2977	0.7728	0.7465	0.7465	0.7465	0.7465	0.7465	0.7465	0.7465	0.7465	0.7465	0.7465	0.7465	0.7465	0.7465	0.7465	0.7465
1012	N-acetylglucosamine 6-phosphate	Carbohydrate	Aminosugar Metabolism	15107	LC/MS Polar	1213	4114	300.049	102029-88-9	439219	8216065	C00357	HMDB02817	0.4597	0.4597	0.6759	0.5735	0.8498	0.5337	3.3841	3.7609	3.3736	3.138	2.0558	2.3706	1.5569	1.0013	0.9347	0.7028	0.4597	0.9987	0.4597	0.4597	0.4597	0.4597	0.4597	0.4597
1033	N-acetylglucosamine/N-acetylgalactosamine	Carbohydrate	Aminosugar Metabolism	46539	LC/MS Pos Early	100006435	715	222.097						0.7898	0.8079	0.8546	0.5567	0.6101	0.7209	1.041	1.3896	1.9927	1.1921	1.0241	1.0485	1.0006	0.9994	1.0427	1.1277	1.5444	3.0743	0.1009	0.1061	0.1445	0.1009	0.1263	0.1009
1030	N-acetylglucosaminylasparagine	Carbohydrate	Aminosugar Metabolism	48149	LC/MS Pos Early	1215	1212	336.14	2776-93-4	123826	21403014	C04540	HMDB00489	0.6544	0.6544	0.6544	0.6544	0.6544	0.6544	0.6544	0.6544	0.6544	0.6544	0.6544	0.6544	1.6991	0.6544	0.9541	1	0.6544	1.0767	0.6544	0.6544	0.6544	0.6544	0.6544	0.6544
43	N-acetylglutamate	Amino Acid	Glutamate Metabolism	15720	LC/MS Pos Early	100000282	1050	190.071	5817-08-03	70914	1266066	C00624	HMDB01138	0.4549	0.2533	0.3023	0.6161	0.6536	0.5302	1.8186	2.5242	3.0608	1.4448	1.7005	1.505	1.304	0.9788	0.9346	1.0212	1.1213	0.7171	0.2533	0.2533	0.2533	0.2533	0.2533	0.2533
44	N-acetylglutamine	Amino Acid	Glutamate Metabolism	33943	LC/MS Polar	100001253	2140	187.072	2490-97-3	182230	158492	C02716	HMDB06029	0.8794	0.2415	0.2415	0.7289	1.173	1	2.9033	5.3569	6.3079	2.2131	2.6466	2.6365	1.8844	0.7882	1.1347	0.6793	2.4522	0.2415	0.9426	0.5332	0.559	0.7583	0.4178	0.2415
2	N-acetylglycine	Amino Acid	Glycine, Serine and Threonine Metabolism	27710	LC/MS Pos Early	100001006	826	118.05	543-24-8	10972	10507		HMDB00532	0.6586	0.6586	0.6586	1.0061	0.9939	1.1788	1.2254	1.8153	1.8337	0.6586	0.9326	0.6586	0.773	0.6586	0.6586	0.8782	0.6586	0.6586	0.6586	0.6586	0.6586	0.6586	0.6586	0.6586
329	N-acetylmethionine	Amino Acid	Methionine, Cysteine, SAM and Taurine Metabolism	1589	LC/MS Neg	1083	1787	190.054	65-82-7	448580	395338	C02712	HMDB11745	1.5613	0.897	1.1657	1.0662	1.1608	1.0857	1.2651	1.6102	1.2949	0.8844	0.8327	0.9391	1.128	0.8022	1.1089	1.2256	0.9527	1.0473	0.4096	0.2327	0.2997	0.2882	0.1594	0.15
1019	N-acetylneuraminate	Carbohydrate	Aminosugar Metabolism	32377	LC/MS Polar	1162	3072.6	308.099	131-48-6	439197	10292217	C00270	HMDB00230	0.8702	0.537	0.5794	0.7621	0.7092	0.6909	2.8755	4.1061	4.5601	2.3771	2.1686	2.5462	1.8375	1.1298	1.2594	1.271	1.2893	1.7093	0.8412	0.3913	0.4227	0.2935	0.327	0.4276
412	N-acetylputrescine	Amino Acid	Polyamine Metabolism	37496	LC/MS Pos Early	192	2230	131.118	18233-70-0	122356	109095	C02714	HMDB02064	0.1101	0.0459	0.0683	0.0998	0.1299	0.0889	1.004	1.299	1.5303	0.832	0.9011	1	2.2557	1.2017	1.6089	1.3806	1.9259	1.3209	0.0689	0.0459	0.0459	0.0459	0.0459	0.0459
10	N-acetylserine	Amino Acid	Glycine, Serine and Threonine Metabolism	37076	LC/MS Pos Early	100001851	811	148.06	97-14-3	65249	58744		HMDB02931	0.5944	0.55	0.6828	1.0813	1.2337	1.0283	1.5266	1.9321	2.4146	1.1033	1.3869	1.1558	1.4057	0.8407	0.9717	1.1003	1.2756	0.8244	0.0708	0.0663	0.0889	0.0708	0.0504	0.0431
357	N-acetyltaurine	Amino Acid	Methionine, Cysteine, SAM and Taurine Metabolism	48187	LC/MS Neg	100005466	800	166.018		159864	140553			0.5962	0.2623	0.3659	0.8996	1.1001	0.8999	3.8726	5.9619	6.5673	3.7006	3.9759	3.2192	0.1969	0.1845	0.1845	0.1845	0.1845	0.1845	0.1845	0.1845	0.1845	0.1845	0.1845	0.1845
15	N-acetylthreonine	Amino Acid	Glycine, Serine and Threonine Metabolism	33939	LC/MS Neg	100001274	821.6	160.062	17093-74-2	152204	3841173			0.8408	0.3933	0.5099	0.7397	0.8744	0.7422	1.3839	2.2649	2.952	1.2518	1.3444	1.1256	2.3442	1.2811	1.3445	1.4689	2.1426	1.4269	0.3668	0.2169	0.2944	0.242	0.1867	0.1656
311	N-acetylvaline	Amino Acid	Leucine, Isoleucine and Valine Metabolism	1591	LC/MS Neg	1084	1704	158.082	96-81-1	66789	60154		HMDB11757	0.7847	0.7847	0.7847	0.7847	0.7847	0.7847	1.4332	1.855	3.3235	0.7847	0.9876	0.7847	0.7847	0.8534	0.7847	1	0.7847	0.7847	0.7847	0.7847	0.7847	0.7847	0.7847	0.7847
381	N-delta-acetylornithine	Amino Acid	Urea cycle; Arginine and Proline Metabolism	43249	LC/MS Polar	100004523	2719.9	173.093		9920500	8096135			0.3452	0.3452	0.3452	0.3452	0.3452	0.3452	0.3452	1.0081	0.3452	0.3452	0.3452	0.4205	1.6965	0.6517	1.1446	1	1.7452	0.6944	0.3452	0.3452	0.3452	0.3452	0.3452	0.3452
330	N-formylmethionine	Amino Acid	Methionine, Cysteine, SAM and Taurine Metabolism	2829	LC/MS Neg	194	1543.8	176.039	4289-98-9	439750	388809	C03145	HMDB01015	1.1811	0.6362	0.7767	1.0681	1.2805	1.0782	0.7733	0.9319	1.0883	0.5641	0.5279	0.5634	2.4489	1.4157	1.8247	1.8093	1.919	1.7318	0.2447	0.1307	0.1675	0.0753	0.0753	0.0753
390	N-monomethylarginine	Amino Acid	Urea cycle; Arginine and Proline Metabolism	43586	LC/MS Pos Early	100004488	2845	189.135	53308-83-1	132862	117259	C03884	HMDB29416	1.5567	0.8947	1.2181	1.0129	0.9657	0.6912	0.6778	0.7973	0.7842	0.4185	0.5176	0.1574	1.0128	0.9304	0.9872	1.1224	0.7582	1.1064	3.4747	2.3972	2.6915	2.4607	1.7361	1.3783
1476	N-oleoyltaurine	Lipid	Endocannabinoid	39732	LC/MS Neg	100003119	5610	388.253	52514-04-2	6437033	4941625			0.5113	0.4043	0.4043	0.4043	0.4043	0.4736	1.4894	2.6543	2.4715	1	0.5439	1.2637	0.4043	0.4043	0.4043	0.4043	0.4043	0.4043	0.4043	0.4043	0.4043	0.4043	0.4043	0.4043
1897	N-palmitoyl-sphinganine (d18:0/16:0)	Lipid	Sphingolipid Metabolism	52604	LC/MS Pos Late	100009028	3090	540.535	5966-29-0	5283572	4446685		HMDB11760	0.7909	0.5305	0.661	0.7451	0.7218	0.7031	1.5228	1.5023	1.2255	1.4531	1.2831	1.3181	0.9613	0.6645	0.5594	0.5722	0.4369	0.9385	1.9184	1.5534	1.4797	1.0387	1.6289	1.3248
1916	N-palmitoyl-sphingosine (d18:1/16:0)	Lipid	Sphingolipid Metabolism	44877	LC/MS Pos Late	1518	2893	538.519	24696-26-2	5283564	4446677		HMDB04949	0.9421	0.6897	0.8629	1.0007	0.911	0.9038	2.5463	2.682	2.3615	2.5226	2.4566	2.2467	1.4759	1.1336	1.0999	0.9993	0.7901	1.45	1.0699	0.9526	0.9108	0.8073	0.9988	0.8084
1478	N-palmitoyltaurine	Lipid	Endocannabinoid	39835	LC/MS Neg	100003239	5560	362.237	83982-06-3		14435932			0.4968	0.4968	0.4968	0.4968	0.4968	0.4968	0.6793	1.3207	1.4555	0.4968	0.4968	0.4968	0.4968	0.4968	0.4968	0.4968	0.4968	0.4968	0.4968	0.4968	0.4968	0.4968	0.4968	0.4968
1477	N-stearoyltaurine	Lipid	Endocannabinoid	39730	LC/MS Neg	100003240	5782	390.268	63155-80-6	168274	147194			1	0.6487	0.6487	0.6487	0.6487	0.7021	0.6487	1.173	1.0829	0.6487	0.6487	0.6487	0.6487	0.6487	0.6487	0.6487	0.6487	0.6487	0.6487	0.6487	0.6487	0.6487	0.6487	0.6487
2765	N1-methyladenosine	Nucleotide	Purine Metabolism, Adenine containing	15650	LC/MS Pos Early	1242	2120	282.12	15763-06-1	27476	4573813	C02494	HMDB03331	0.7621	0.5728	0.5728	0.5728	0.5728	0.5728	1.4292	2.1759	2.2926	0.8227	0.8652	0.5728	1.3321	0.8837	1.0904	1.0145	0.5728	0.9855	0.5728	0.5728	0.5728	0.5728	0.5728	0.5728
2800	N2-methylguanosine	Nucleotide	Purine Metabolism, Guanine containing	35133	LC/MS Neg	100001467	1988	296.1	2140-77-4	3035422	2299669		HMDB05862	0.6804	0.6804	0.6804	0.6804	0.6804	0.6804	0.6804	0.871	0.9458	1.085	0.7359	0.6804	1.0542	0.6804	0.8395	0.6804	0.6804	1.1774	1.0895	0.6804	0.8423	1.125	0.6804	1.0988
85	N6,N6,N6-trimethyllysine	Amino Acid	Lysine Metabolism	1498	LC/MS Pos Early	189	2825	189.16	23284-33-5	440120	140379	C03793	HMDB01325	3.2412	1.7642	2.198	2.1397	2.1998	1.901	0.9716	1.5292	1.7984	0.658	0.8645	0.7081	1.542	0.8619	1.0284	1.2135	0.8263	1.6455	0.6507	0.4738	0.4248	0.5298	0.2564	0.2614
2775	N6-carbamoylthreonyladenosine	Nucleotide	Purine Metabolism, Adenine containing	35157	LC/MS Neg	100001415	2164	411.127	24719-82-2	161466	141829		HMDB41623	1.2094	0.5396	0.5396	0.7804	0.5396	0.7903	0.9312	1.6692	1.7588	1	1.209	1.2321	1.705	0.9664	1.424	0.8961	1.7333	1.27	0.8305	0.5396	0.5396	0.8743	0.5396	0.5701
2784	N6-succinyladenosine	Nucleotide	Purine Metabolism, Adenine containing	48130	LC/MS Neg	100001664	980	382.1	4542-23-8				HMDB00912	0.2767	0.1652	0.1652	0.2104	0.2316	0.1652	0.1652	0.1652	0.1652	0.1652	0.1652	0.1652	2.7188	1.0673	1.1366	1.532	2.5865	0.9327	0.1652	0.1652	0.1652	0.1652	0.1652	0.1652
2879	nicotinamide	Cofactors and Vitamins	Nicotinate and Nicotinamide Metabolism	594	LC/MS Pos Early	432	1942	123.055	98-92-0	936	911	C00153	HMDB01406	0.9947	0.5063	0.5867	0.9128	0.9462	0.7333	1.812	2.2186	2.0741	1.146	1.352	1.0053	2.3048	1.5038	1.3488	1.6446	1.5583	1.9022	0.2238	0.1672	0.1567	0.0979	0.1316	0.1361
2883	nicotinamide adenine dinucleotide (NAD+)	Cofactors and Vitamins	Nicotinate and Nicotinamide Metabolism	5278	LC/MS Neg	1310	1434	662.102	53-84-9	5893	5681	C00003	HMDB00902	0.7325	0.4133	0.5635	0.7691	0.8307	0.8161	1.1693	1.6151	2.2025	1.2726	1.286	1.4772	2.3623	1.6395	2.1009	2.0329	2.4163	1.9888	0.2984	0.212	0.2259	0.2098	0.1339	0.1228
2884	nicotinamide adenine dinucleotide reduced (NADH)	Cofactors and Vitamins	Nicotinate and Nicotinamide Metabolism	31475	LC/MS Neg	428	1540	664.117	58-68-4;606-68-8	439153	388299	C00004	HMDB01487	0.5219	0.5219	0.5219	0.5219	0.5219	0.5219	0.5219	0.5219	0.5219	0.5219	0.5219	0.5219	1.5509	0.5219	1.3037	0.7119	1	0.5219	0.5219	0.5219	0.5219	0.5219	0.5219	0.5219
2881	nicotinamide ribonucleotide (NMN)	Cofactors and Vitamins	Nicotinate and Nicotinamide Metabolism	22152	LC/MS Pos Early	1312	766	335.064	1094-61-7	14180	13553	C00455	HMDB00229	1.6382	1.7459	1.7504	1.4501	1.0225	1.1621	0.9775	0.5392	0.4713	0.6991	0.6775	0.5883	0.4713	0.4713	0.4713	0.4713	0.4713	0.4713	3.3999	1.6608	1.3735	0.8487	0.7762	0.7881
2882	nicotinamide riboside	Cofactors and Vitamins	Nicotinate and Nicotinamide Metabolism	33013	LC/MS Pos Early	100001310	2040	255.098	1341-23-7	439924		C03150	HMDB00855	2.2421	1.6124	1.4333	1.271	0.955	1.045	0.0565	0.0244	0.0244	0.0244	0.0244	0.0936	0.0244	0.0244	0.0244	0.0244	0.0244	0.0244	0.0366	0.0244	0.0244	0.0244	0.0244	0.0244
2876	nicotinate	Cofactors and Vitamins	Nicotinate and Nicotinamide Metabolism	1504	LC/MS Neg	567	1180	122.025	59-67-6	938	913	C00253	HMDB01488	0.571	0.7414	0.571	1.0408	0.571	0.6674	1.3207	1.1654	1.049	0.6751	1.223	1.0134	0.571	0.9866	0.881	0.571	1.1001	0.571	0.571	0.571	0.6777	0.571	0.571	0.571
179	O-methyltyrosine	Amino Acid	Phenylalanine and Tyrosine Metabolism	37451	LC/MS Pos Early	100002078	2790	196.097	1080-06-4	76957	69406			0.7487	0.4047	0.3962	0.3962	0.4354	0.3962	0.8254	1.8527	2.2837	0.7128	1.2142	0.8704	1.4292	0.995	1.005	1.449	1.1422	1.2159	0.3962	0.3962	0.3962	0.3962	0.3962	0.3962
3833	O-sulfo-L-tyrosine	Xenobiotics	Chemical	45413	LC/MS Neg	100005384	990	260.023		514186	448617			0.7211	0.7211	0.7211	0.7211	0.7211	0.7211	1.3064	1.6975	1.6112	1.0278	0.9825	0.9732	1.2011	0.7476	0.7764	0.8028	0.7211	1.0175	0.7211	0.7211	0.7211	0.7211	0.7211	0.7211
1302	octanoylcarnitine	Lipid	Fatty Acid Metabolism(Acyl Carnitine)	33936	LC/MS Pos Late	100001247	950	288.217	3671-77-0	123701	110274	C02838	HMDB00791	0.4923	0.4923	0.4923	0.7717	0.4923	0.4923	0.4923	0.4923	0.4923	0.4923	0.4923	0.4923	1.1449	0.8631	1.1369	0.4923	2.6253	0.4923	0.4923	0.4923	0.4923	0.4923	0.4923	0.4923
1109	oleate/vaccenate (18:1)	Lipid	Long Chain Fatty Acid	52285	LC/MS Neg	100008930	5655	281.249						1.9478	0.7006	1.0518	1.153	0.9279	1.0148	0.8083	2.1226	1.8137	0.6758	0.5777	0.5497	1.0667	0.7404	0.9692	1.4915	0.6057	1.4637	1.0438	0.8947	0.9852	0.8251	1.339	1.0665
1465	oleoyl ethanolamide	Lipid	Endocannabinoid	38102	LC/MS Neg	1137	6400	324.291	11-58-0;111-58-0	5283454	4446574		HMDB02088	2.1077	0.427	1.324	0.8174	0.7513	0.6449	4.2345	8.7466	6.151	1.6235	1.9471	2.556	0.7051	0.4674	0.5919	1.2511	0.3454	0.8965	0.4406	1.1108	1.1349	0.6666	1.1035	0.8879
1869	oleoyl-linoleoyl-glycerol (18:1/18:2) [2]	Lipid	Diacylglycerol	46799	LC/MS Pos Late	100002990	3223	636.556	104346-53-4					1.3464	0.9683	1.0317	1.2259	1.0597	0.9426	0.8316	0.961	0.8922	0.9012	0.8144	0.5693	2.3024	2.7491	1.7391	1.7287	1.2212	2.5506	0.823	0.8082	0.658	0.5706	1.0645	1.0781
1314	oleoylcarnitine	Lipid	Fatty Acid Metabolism(Acyl Carnitine)	35160	LC/MS Pos Late	100001501	1423	426.358	38677-66-6	6441392;53477789	21403150		HMDB05065	1.3371	0.318	0.318	1	1.1504	1.0885	0.318	0.318	0.318	0.318	0.318	0.318	2.9977	0.9513	1.0186	0.8991	2.0358	1.5455	0.318	0.5374	0.3397	0.847	0.6387	0.318
1630	oleoylcholine	Lipid	Phospholipid Metabolism	53260	LC/MS Pos Late	100009331	1449	368.352						1	0.5583	0.8607	0.9278	1.1381	1.0152	0.506	0.506	0.506	0.506	0.506	0.506	0.506	0.5412	0.506	0.506	0.506	0.506	0.506	1.0361	0.9563	1.4373	1.3052	1.3887
2813	orotate	Nucleotide	Pyrimidine Metabolism, Orotate containing	1505	LC/MS Polar	445	1638.1	155.01	50887-69-9	967	942	C00295	HMDB00226	1.3479	1.0911	1.3706	0.9131	0.8185	1.1888	2.1506	2.9796	0.4643	0.4943	1.11	3.6227	0.9518	1.105	1.0482	1.1278	0.8716	1.1394	0.3497	0.1716	0.156	0.1908	0.1512	0.1821
2815	orotidine	Nucleotide	Pyrimidine Metabolism, Orotate containing	35172	LC/MS Polar	100001416	2250	287.052	314-50-1	92751	83729	C01103	HMDB00788	0.9991	0.3532	0.412	1.0221	1.2156	1.1343	0.7821	1.3745	1.8721	0.715	1.0009	0.763	1.8761	0.8389	0.9144	0.9846	1.5597	1.1151	0.3532	0.3532	0.3532	0.3532	0.3532	0.3532
143	p-cresol sulfate	Amino Acid	Phenylalanine and Tyrosine Metabolism	36103	LC/MS Neg	100001315	2890	187.007	3233-57-7	4615423	3806480	C01468	HMDB11635	0.3889	0.3889	0.3889	0.3889	0.3889	0.3889	0.7611	0.917	0.649	0.4231	0.3889	0.6333	1.776	1.596	1.3195	1.2683	1.0561	1.7085	1	0.3889	0.3889	0.3889	0.3889	0.3889
1078	palmitate (16:0)	Lipid	Long Chain Fatty Acid	1336	LC/MS Neg	424	5618	255.233	57-10-3	985	960	C00249	HMDB00220	1.5224	0.9012	1.1079	1.2529	1.1263	1.2304	0.9977	1.9404	1.6891	0.9386	0.8872	0.8235	1.0278	0.8542	1.1393	1.2706	0.8385	1.1796	0.8639	0.8768	0.9098	0.7867	1.0023	0.7397
1079	palmitoleate (16:1n7)	Lipid	Long Chain Fatty Acid	33447	LC/MS Neg	452	5475	253.217	373-49-9	445638	393216	C08362	HMDB03229	1.9527	0.797	1.0725	1.3017	1.0678	1.0242	1.1754	2.5754	2.1042	1.225	1.0261	0.8112	0.9945	0.7023	0.8424	1.0055	0.5713	1.3735	0.628	0.5077	0.4339	0.4211	0.6013	0.4829
1882	palmitoleoyl-linoleoyl-glycerol (16:1/18:2) [1]*	Lipid	Diacylglycerol	54967	LC/MS Pos Late	100010930	2664	608.525						1.0182	0.5402	0.7753	0.5402	0.5402	0.5402	1.4681	0.5402	0.8679	0.5402	1.5841	0.5402	0.7671	0.5402	0.9841	1.0159	1.0373	0.5402	0.5402	0.5402	0.5402	0.5402	0.5402	0.5402
1885	palmitoleoyl-oleoyl-glycerol (16:1/18:1) [1]*	Lipid	Diacylglycerol	52632	LC/MS Pos Late	100009053	3035	610.541		9543694	7822644		HMDB07131	1.191	0.6376	0.851	1.0989	0.9067	0.845	0.8556	1.0689	1.1664	0.9726	0.3644	0.1783	1.7824	1.3929	1.5898	1.3029	1.0274	2.0939	0.1661	0.1661	0.1661	0.1661	0.3006	0.1661
1886	palmitoleoyl-oleoyl-glycerol (16:1/18:1) [2]*	Lipid	Diacylglycerol	52631	LC/MS Pos Late	100009054	3154	610.541						1.2919	0.724	1.0034	1.0588	0.964	0.8715	1.0206	1.1253	1.1811	0.9966	0.9879	0.6126	2.1726	1.7606	1.6684	1.5844	1.2866	2.239	0.3529	0.3772	0.3176	0.2239	0.4922	0.317
1311	palmitoleoylcarnitine*	Lipid	Fatty Acid Metabolism(Acyl Carnitine)	53223	LC/MS Pos Late	100009406	1357	398.326			28639183			0.5643	0.5359	0.5359	0.729	0.6655	0.5359	0.5359	0.5359	0.5359	0.5359	0.5359	0.5359	2.9112	0.9841	1.3024	1.0159	1.9683	1.1883	0.5359	0.5359	0.5359	0.5359	0.5359	0.5359
1926	palmitoyl dihydrosphingomyelin (d18:0/16:0)*	Lipid	Sphingolipid Metabolism	52434	LC/MS Pos Late	100008954	2290	705.591		9939965	8115586			0.8866	0.7265	0.9811	1.0189	0.8872	0.8896	0.2721	0.2779	0.2227	0.2417	0.2665	0.2693	1.6742	1.3802	1.2177	1.1321	0.8182	1.5738	2.898	2.0053	2.2613	2.2433	2.0353	1.6747
1468	palmitoyl ethanolamide	Lipid	Endocannabinoid	38165	LC/MS Neg	1489	6300	298.275	544-31-0	4671	4509	C16512	HMDB02100	1.4704	0.9208	1.374	1.0358	0.7813	0.9642	2.7497	4.377	3.7869	1.5987	1.6687	1.8147	1.1028	0.8458	0.8802	1.2792	0.8444	0.7265	0.7484	0.8465	1.0726	0.7435	0.848	0.7949
1902	palmitoyl sphingomyelin (d18:1/16:0)	Lipid	Sphingolipid Metabolism	37506	LC/MS Pos Late	100002107	2168	703.575	6254-89-3	9939941	8115562			0.8386	0.7349	0.8947	0.8754	0.8037	0.8175	0.9895	0.9163	0.8739	0.8927	0.8883	0.9292	1.817	1.7636	1.5794	1.5278	1.2907	1.8484	1.2899	1.091	1.1549	1.1314	1.1884	1.0105
1879	palmitoyl-dihomo-linolenoyl-glycerol (16:0/20:3n3 or 6) [2]*	Lipid	Diacylglycerol	54941	LC/MS Pos Late	100010915	3265	636.556						1.4424	0.8521	1	1.2597	1.0152	1.2584	0.8069	0.942	1.0867	0.9247	0.7845	0.5946	1.9733	0.0463	1.4499	1.2402	0.8629	2.0508	0.0463	0.0463	0.0463	0.0463	0.0463	0.2177
1890	palmitoyl-linoleoyl-glycerol (16:0/18:2) [2]*	Lipid	Diacylglycerol	52634	LC/MS Pos Late	100009055	3197	610.541						1.5607	0.9229	1.3666	1.0156	0.8923	0.8567	1.4845	1.2345	1.6782	1.1029	0.9844	0.7816	2.007	1.3169	1.2426	1.1235	0.9059	2.0079	0.6093	0.765	0.5868	0.4989	0.8552	0.8815
1883	palmitoyl-oleoyl-glycerol (16:0/18:1) [1]*	Lipid	Diacylglycerol	54943	LC/MS Pos Late	100010916	3562	612.556						2.042	1.1614	1.445	1.8757	1.557	1.589	0.7347	0.8994	1.0134	0.9866	0.7971	0.6706	1.5727	1.1886	1.2371	1.0875	0.8803	2.0433	0.4107	0.2989	0.2239	0.2403	0.3518	0.3486
1884	palmitoyl-oleoyl-glycerol (16:0/18:1) [2]*	Lipid	Diacylglycerol	54942	LC/MS Pos Late	100010917	3695	612.556						1.9643	1.2589	1.4703	1.8386	1.6267	1.5818	0.8699	0.9772	0.9348	1.0228	0.867	0.7151	1.7324	1.2826	1.3077	1.2393	0.9335	1.8515	0.3987	0.3161	0.2508	0.2356	0.3889	0.3554
1310	palmitoylcarnitine	Lipid	Fatty Acid Metabolism(Acyl Carnitine)	44681	LC/MS Pos Late	100000776	1425	400.342	6865-14-1	461	448	C02990	HMDB00222	2.6462	1.0414	1.5244	2.6426	2.34	2.8714	0.3415	0.4284	0.6146	0.3853	0.857	0.4124	4.0814	2.0689	2.0987	1.6931	3.1244	1.565	0.632	0.9586	0.6629	0.7951	0.808	0.5057
2216	palmitoylcholine	Lipid	Fatty Acid Metabolism (Acyl Choline)	52944	LC/MS Pos Late	100009233	1482	342.337		151731	133731			1.2371	0.9573	0.8161	1.2548	1.5366	1.6558	0.4218	0.4218	0.4218	0.4218	0.4218	0.4218	0.6477	0.4218	0.4218	0.4218	0.4218	0.4218	0.4218	1.0427	0.7525	0.6991	1.3074	0.4218
2904	pantothenate	Cofactors and Vitamins	Pantothenate and CoA Metabolism	1508	LC/MS Pos Early	1024	1667	220.118	137-08-6	6613	6361	C00864	HMDB00210	1.1323	0.4816	0.5416	0.9853	1.0475	0.8866	0.8534	1.2527	1.0147	0.6578	0.713	0.8782	1.6778	1.0643	1.3672	1.4068	1.5209	1.0341	0.0033	0.0033	0.0033	0.0033	0.0036	0.0033
3678	penicillin G	Xenobiotics	Drug	37468	LC/MS Neg	100002155	3855	333.091	69-57-8	5904	2259	C05551	HMDB15186	0.2528	0.1669	0.1595	0.2553	0.2242	0.1974	1.4572	2.0518	2.0953	1.1406	1.1315	1.0178	1.5526	0.8557	1.1252	1.09	1.1462	0.9822	0.0195	0.024	0.0195	0.0195	0.0195	0.0195
3921	phenol red	Xenobiotics	Chemical	36817	LC/MS Neg	100001724	3665.9	353.049	143-74-8	4766	4602	C12600		0.8088	0.8088	0.8088	0.8088	0.8088	0.8088	0.8088	0.8088	0.8088	0.8088	0.8088	0.8088	0.8088	0.8088	0.8088	0.8088	0.8088	0.8088	1.1161	0.9329	1.0671	0.8213	1.4431	0.8088
140	phenol sulfate	Amino Acid	Phenylalanine and Tyrosine Metabolism	32553	LC/MS Neg	100001510	2156	172.991	937-34-8	74426	67018	C02180	HMDB60015	0.8172	0.3022	0.7283	1.006	0.8324	0.994	0.2222	0.4381	0.2222	0.2222	0.2222	0.2222	2.9849	2.3383	2.2297	2.1658	2.8931	2.1179	0.2222	0.2222	0.2222	0.2222	0.2222	0.2222
121	phenylacetylglycine	Amino Acid	Phenylalanine and Tyrosine Metabolism	33945	LC/MS Neg	100001275	2375	192.067	500-98-1	68144	61452	C05598	HMDB00821	1.0326	0.5035	0.506	0.9318	1.1811	1.1569	1.8683	3.0986	4.1315	1.5705	1.7363	1.6719	0.9674	0.5841	0.547	0.4601	0.7797	0.4888	0.4601	0.4601	0.4601	0.4601	0.4601	0.4601
109	phenylalanine	Amino Acid	Phenylalanine and Tyrosine Metabolism	64	LC/MS Pos Early	460	2878	166.086	63-91-2	6140	5910	C00079	HMDB00159	1.1856	0.6737	0.8079	0.9155	1.0546	0.8704	1.3273	1.4906	1.0732	0.8027	0.7333	1.3315	4.2216	2.3339	3.0281	2.9278	3.3125	2.6581	0.9454	0.5817	0.7248	0.6522	0.5212	0.4772
686	phenylalanylalanine	Peptide	Dipeptide	41374	LC/MS Neg	100003589	2745	235.109	3918-87-4	6993123;5488196	4589716			0.9884	0.9599	1.0116	0.6835	0.6122	0.3743	0.4206	0.5196	0.3743	0.3743	0.3743	1.4126	0.449	0.3743	0.3743	0.3743	0.3743	0.3743	15.3495	6.6406	9.8244	11.8163	4.1955	5.2486
690	phenylalanylglycine	Peptide	Dipeptide	41370	LC/MS Neg	100003588	2462	221.093	721-90-4	98207	88678			1.9671	1.7512	2.2083	1.2053	0.9749	1.0251	0.408	0.4424	0.2278	0.3662	0.3335	1.0478	0.2388	0.1785	0.2251	0.2058	0.1225	0.2156	36.2467	16.5791	25.8054	22.5866	11.5512	10.9045
114	phenyllactate (PLA)	Amino Acid	Phenylalanine and Tyrosine Metabolism	22130	LC/MS Polar	100000774	908	165.056	828-01-3	3848	3715	C05607	HMDB00779	0.7094	0.7094	0.7094	0.7094	0.7094	0.7094	0.7094	0.7094	0.7094	0.7094	0.7094	0.7094	1.531	1	0.7094	0.7712	0.7094	1.5924	0.7094	0.7094	0.7094	0.7094	0.7094	0.7094
1063	phosphate	Energy	Oxidative Phosphorylation	42109	LC/MS Pos Early	461	576	98.9842	7664-38-2	1061	1032	C00009	HMDB01429	1.1686	0.8185	0.9462	0.994	0.999	1.001	1.0367	1.0611	1.194	0.892	0.918	1.1303	1.3273	1.1804	1.5482	1.3837	1.0971	1.4182	0.566	0.5627	0.5169	0.5802	0.6172	0.6909
868	phosphoenolpyruvate (PEP)	Carbohydrate	Glycolysis, Gluconeogenesis, and Pyruvate Metabolism	597	LC/MS Neg	463	587.3	166.975	10526-80-4	1005	980	C00074	HMDB00263	0.3121	0.1935	0.2407	0.9011	0.9378	0.5566	1.4961	1.6352	1.4092	1.4123	1.5035	0.4605	1.0907	1.4089	2.1282	1.6679	0.7238	2.4702	1.0892	0.6987	1.0622	0.5756	0.2054	0.4211
1517	phosphoethanolamine	Lipid	Phospholipid Metabolism	1600	LC/MS Pos Early	1026	700	142.026	1071-23-4	1015	990	C00346	HMDB00224	0.0435	0.0435	0.0435	0.0435	0.0435	0.0435	0.0913	0.0435	0.0435	0.0435	0.0435	0.0435	0.0435	0.0435	0.0435	0.0435	0.0435	0.0435	1.1976	1.1059	1.0591	0.8206	0.9763	1.0237
2906	phosphopantetheine	Cofactors and Vitamins	Pantothenate and CoA Metabolism	15504	LC/MS Neg	100000328	1596.9	357.089	NA	987	103123	C01134	HMDB01416	1.4188	1.1162	1.2031	0.9	1.024	0.8589	4.0577	2.1262	1.8916	1.8513	1.9793	0.8982	0.288	0.5418	0.8909	0.7463	0.288	2.2155	0.6634	0.288	1	0.7758	0.3541	0.288
1900	phytosphingosine	Lipid	Sphingolipid Metabolism	1510	LC/MS Pos Late	469	1367	318.3	554-62-1	122121	21238683	C12144	HMDB04610	1.1893	0.7243	1.1566	1.6639	1.2464	1.2422	0.7826	1.1492	1.1516	0.9021	0.9988	0.8473	2.1255	1.4128	1.3246	0.9802	1.0012	2.08	0.7471	0.581	0.652	0.5526	0.6488	0.4691
99	pipecolate	Amino Acid	Lysine Metabolism	1444	LC/MS Pos Early	1025	2200	130.086	4043-87-2	849	826	C00408	HMDB00070	0.2258	0.0665	0.0665	0.0665	0.0665	0.0665	0.0665	0.0864	0.1112	0.0665	0.0733	0.0665	1.65	1	1.1454	1.0529	1.0929	1.4534	0.0665	0.0665	0.0665	0.0665	0.0665	0.0665
369	proline	Amino Acid	Urea cycle; Arginine and Proline Metabolism	1898	LC/MS Pos Early	480	1603	116.071	147-85-3	145742	128566	C00148	HMDB00162	1.1075	0.6318	0.7264	1.0797	1.2281	1.028	1.4182	1.8571	1.8312	0.9933	1.1012	1.2184	1.3377	0.8583	1.0067	0.9778	1.1632	0.8617	0.3292	0.2756	0.3013	0.2574	0.2449	0.2172
708	prolylglycine	Peptide	Dipeptide	40703	LC/MS Pos Early	100003674	2136	173.092	2578-57-6	7408076;6426709	4932143			1.4329	0.2237	0.8583	1	0.9814	0.2237	0.9737	0.2237	0.4096	0.2237	0.2237	1.5838	0.2237	0.2237	0.2237	0.2237	0.2237	0.2237	2.6738	2.2754	1.9384	1.617	0.8867	0.2237
1282	propionylcarnitine	Lipid	Fatty Acid Metabolism (also BCAA Metabolism)	32452	LC/MS Pos Early	100001162	2590	218.139	17298-37-2	107738	96904	C03017	HMDB00824	0.8784	0.63	0.6962	0.919	0.999	1.0241	0.6128	1.001	1.4547	0.4692	0.6787	0.479	14.0242	7.1992	8.8265	7.8919	11.9998	5.6524	0.4692	0.4692	0.4692	0.4692	0.4692	0.4692
1404	prostaglandin E2	Lipid	Eicosanoid	7746	LC/MS Neg	487	4573	351.218	363-24-6	5280360	4444059	C00584	HMDB01220	9.5581	11.6715	11.0114	10.8459	17.1784	10.4857	0.3763	0.3763	0.3763	0.3763	0.3763	0.3763	0.5021	0.5134	1	0.6783	0.5725	0.7201	0.3763	0.3763	0.3763	0.3763	0.3763	0.3763
2827	pseudouridine	Nucleotide	Pyrimidine Metabolism, Uracil containing	33442	LC/MS Neg	821	1100	243.062	1445-07-4	15047	21403010	C02067	HMDB00767	1.1334	0.8485	0.9376	0.7328	0.7627	0.8169	1.1909	1.6441	1.5405	1.0624	1.1298	0.7236	1.6327	1.9282	2.0765	2.6578	1.3042	4.2978	0.6521	0.5686	0.8722	0.6022	0.4141	0.5749
2944	pterin	Cofactors and Vitamins	Pterin Metabolism	43023	LC/MS Pos Early	100004216	1805	164.057	22363-60-4	73000	65806	C00715	HMDB00802	0.1639	0.1639	0.1639	0.7933	0.5621	0.2498	0.7802	1.2067	1.6738	0.4286	0.7371	0.3724	4.472	3.0378	2.7567	2.5325	3.5936	2.8139	0.1639	0.1639	0.1639	0.1639	0.1639	0.1639
405	putrescine	Amino Acid	Polyamine Metabolism	1408	LC/MS Pos Early	49	3027	89.1073	110-60-1	1045	13837702	C00134	HMDB01414	0.3092	0.3092	0.3092	0.3092	0.3092	0.3092	1.2984	1.4387	3.2503	0.6011	0.3092	2.0337	0.8531	0.3092	0.7454	0.3298	1	0.3092	1.1325	0.3092	0.3092	0.3092	0.3092	0.3092
2983	pyridoxal	Cofactors and Vitamins	Vitamin B6 Metabolism	1651	LC/MS Pos Early	491	2343	168.066	65-22-5	1050	1021	C00250	HMDB01545	2.0029	0.9755	1.1749	1	1.1709	0.9005	0.5515	0.8489	0.9579	0.408	0.4867	0.6344	1.9866	1.4035	1.6499	2.1143	2.5959	2.784	0.0924	0.0924	0.0924	0.0924	0.0924	0.0924
2982	pyridoxal phosphate	Cofactors and Vitamins	Vitamin B6 Metabolism	5331	LC/MS Neg	492	943	246.017	41468-25-1	1051	1022	C00018	HMDB01491	0.5948	0.5948	0.5948	0.5948	0.5948	0.5948	1.2182	1.7222	1.676	0.9658	1.1248	0.5948	2.1532	0.8108	0.6894	0.9436	1.0342	0.7609	0.5948	0.5948	0.5948	0.5948	0.5948	0.5948
2980	pyridoxamine	Cofactors and Vitamins	Vitamin B6 Metabolism	2150	LC/MS Pos Early	568	2975	169.097	58052-48-5	1052	1023	C00534	HMDB01431	1.0962	1.004	1.2857	0.9352	1.1865	1.003	0.2548	0.3144	0.344	0.2624	0.3181	0.7311	1.219	0.9722	1.1988	1.3562	0.997	1.6891	0.2548	0.2548	0.2548	0.2548	0.2548	0.2548
2981	pyridoxamine phosphate	Cofactors and Vitamins	Vitamin B6 Metabolism	3138	LC/MS Pos Early	493	1932	249.063	529-96-4	1053	1024	C00647	HMDB01555	0.3365	0.3365	0.3365	0.3365	0.3365	0.3365	0.8732	1.2242	1.3319	0.9837	0.7616	0.6619	1.9595	1.0645	1.3665	0.9632	1	1.6648	0.3365	0.3365	0.3365	0.3365	0.3365	0.3365
2984	pyridoxate	Cofactors and Vitamins	Vitamin B6 Metabolism	31555	LC/MS Polar	100001121	846	182.046	82-82-6	6723	6467	C00847	HMDB00017	0.6225	0.6225	0.6225	0.6225	0.6225	0.6225	0.6225	0.6225	0.6225	0.6225	0.6225	1	0.6225	0.9351	1.2006	0.6225	0.6225	2.1095	0.6225	0.6225	0.6225	0.6225	0.6225	0.6225
2979	pyridoxine (Vitamin B6)	Cofactors and Vitamins	Vitamin B6 Metabolism	608	LC/MS Pos Early	936	2442	170.081	58-56-0	1054	1025	C00314	HMDB02075	0.5468	0.3953	0.413	0.2695	0.2695	0.2695	7.628	8.2941	2.8527	2.8982	2.3783	8.3206	0.7521	0.2695	1.1596	1	0.8808	0.8618	0.2695	0.2695	0.2695	0.2695	0.2695	0.2695
53	pyroglutamine*	Amino Acid	Glutamate Metabolism	46225	LC/MS Pos Early	100001540	1900	129.066	2353-44-8	134508	118562			0.866	0.4167	0.5414	0.812	0.902	0.7135	2.1588	3.4343	3.9768	1.4999	1.8991	1.7708	1.2508	0.7516	0.7759	0.7099	1.072	0.616	1.7701	1.1153	1.3192	0.5813	1.2722	0.928
869	pyruvate	Carbohydrate	Glycolysis, Gluconeogenesis, and Pyruvate Metabolism	22250	LC/MS Polar	823	2650	175.025	127-17-3	1060	96901	C00022	HMDB00243	1.6075	0.9333	0.8778	1.6993	2.1865	1.418	3.5984	5.6819	6.1999	2.6107	2.737	2.8299	1	0.5259	0.6214	0.4731	0.7684	0.4524	0.2975	0.1722	0.1722	0.1722	0.1722	0.254
888	ribitol	Carbohydrate	Pentose Metabolism	15772	LC/MS Polar	100000406	1789.6	151.061	488-81-3	6912	10254628	C00474	HMDB00508	0.7472	0.3589	0.3589	0.7663	1.0605	0.6855	0.5575	0.9524	1.0476	0.3589	0.4614	0.4699	19.467	16.8885	17.201	18.9018	14.0584	28.6382	0.3589	0.3589	0.3589	0.3589	0.3589	0.3589
889	ribonate	Carbohydrate	Pentose Metabolism	27731	LC/MS Polar	100001007	2425	165.04	5336-08-03	5460677	4574162	C01685	HMDB00867	0.6456	0.6456	0.6456	0.6456	0.6456	0.6456	0.6456	0.9248	1.0752	0.6456	0.6456	0.6456	1.9368	0.6456	1.1364	0.9007	1.5141	0.6715	0.6456	0.6456	0.6456	0.6456	0.6456	0.6456
887	ribose	Carbohydrate	Pentose Metabolism	1471	LC/MS Polar	914	1508.2	195.051	50-69-1	5779	4470639	C00121	HMDB00283	5.0085	4.2286	4.3744	4.0946	4.3914	4.6289	0.0846	0.108	0.074	0.0638	0.0438	0.1913	2.2858	2.7294	2.8585	3.0654	1.701	5.2537	0.299	0.1324	0.1289	0.1175	0.1279	0.1411
911	ribulose/xylulose	Carbohydrate	Pentose Metabolism	54671	LC/MS Polar	100006122	1400	195.051						0.1632	0.1795	0.2299	0.3881	0.4747	0.3963	0.1632	0.1632	0.1632	0.1632	0.1632	0.1632	1.663	1.8473	1.5253	1.78	1.5596	2.7306	0.1632	0.1632	0.1632	0.1632	0.1632	0.1632
336	S-adenosylhomocysteine (SAH)	Amino Acid	Methionine, Cysteine, SAM and Taurine Metabolism	42382	LC/MS Neg	197	1832.4	383.114	979-92-0	439155	16788012	C00021	HMDB00939	1.6759	0.8272	1.0084	1.2865	1.1915	1.1592	0.8574	0.9916	1.1326	0.6609	0.6059	0.6719	2.6873	2.11	1.9442	2.3011	2.1827	2.3036	0.1851	0.1473	0.1578	0.1446	0.1002	0.1196
424	S-methylglutathione	Amino Acid	Glutathione Metabolism	33944	LC/MS Neg	100001259	1075	320.092	2922-56-7	3605667	2841309	C11347		0.5386	0.5386	0.5386	0.5386	0.5386	0.5386	0.5852	0.9334	1.0086	0.6363	0.5386	0.7998	2.4441	1.1489	1.4381	1.3788	2.08	0.9914	0.5386	0.5386	0.5386	0.5386	0.5386	0.5386
431	S-nitrosoglutathione (GSNO)	Amino Acid	Glutathione Metabolism	47127	LC/MS Pos Early	100004662	2460	337.081	57564-91-7	3514	3394		HMDB04645	0.3005	0.3005	0.3005	0.3005	0.3005	0.3005	0.3005	0.6951	1.3779	0.3005	0.3005	0.3005	1.0566	0.5635	0.6138	1	1.4423	1.4366	0.3005	0.3005	0.3005	0.3005	0.3005	0.3005
87	saccharopine	Amino Acid	Lysine Metabolism	1495	LC/MS Pos Early	392	2530	277.139	997-68-2	160556	141086	C00449	HMDB00279	0.5767	0.5767	0.5767	0.5767	0.5767	0.5767	0.5767	0.5767	0.5767	0.5767	0.5767	0.5767	1.4428	0.8047	0.9808	1.0192	1.4193	0.5767	0.5767	0.5767	0.5767	0.5767	0.5767	0.5767
913	sedoheptulose	Carbohydrate	Pentose Metabolism	53237	LC/MS Polar	100002619	2255	209.067	3019-74-7	5459879	4573620		HMDB03219	1.1567	0.9954	0.8455	0.7856	1.0046	1.0639	1.024	1.6875	1.8565	0.6594	0.8659	0.7911	1.8007	1.9084	1.6009	2.6899	1.8154	4.1238	0.1718	0.1007	0.1195	0.12	0.0563	0.0771
881	sedoheptulose-7-phosphate	Carbohydrate	Pentose Phosphate Pathway	35649	LC/MS Neg	100001628	599.6	289.033	2646-35-7	616	596	C05382	HMDB01068	0.4081	0.312	0.3033	0.5667	0.4911	0.4226	0.8973	1.2332	1.432	0.7158	0.7638	0.6558	1.1794	0.963	1.037	1.0867	1.1747	0.8991	2.6164	2.2976	2.6159	2.3035	1.2954	1.4783
9	serine	Amino Acid	Glycine, Serine and Threonine Metabolism	1648	LC/MS Pos Early	503	1239	106.05	56-45-1	5951	5736	C00065	HMDB00187	0.9818	0.5954	0.6615	0.7238	0.7832	0.673	0.8223	1.0342	0.9958	0.7449	0.766	0.6082	1.4422	1.0464	1.1091	1.2866	1.1846	1.2334	1.9408	1.3149	1.5275	1.4377	1.0042	0.901
408	spermidine	Amino Acid	Polyamine Metabolism	485	LC/MS Pos Early	50	3355	146.165	124-20-9	1102	1071	C00315	HMDB01257	3.2778	0.7158	0.58	0.4242	1.2576	0.7146	1.2183	10.2343	12.771	1.2627	2.6278	0.5965	2.1338	1.1749	0.8251	1.83	2.1323	1.2088	0.2	0.1909	0.171	0.1624	0.1572	0.1805
1899	sphinganine	Lipid	Sphingolipid Metabolism	17769	LC/MS Pos Late	313	1413	302.305	3102-56-5	3126	3014	C00836	HMDB00269	0.8183	0.664	0.774	1.0205	0.8453	0.8737	1.0068	1.4265	1.7704	1.1946	1.343	1.004	1.9654	1.46	1.3104	1.1647	0.9243	1.6385	0.7216	0.7757	0.8273	0.996	0.8455	0.7731
1918	sphingomyelin (d18:1/14:0, d16:1/16:0)*	Lipid	Sphingolipid Metabolism	42463	LC/MS Pos Late	100004328	1998	675.544		11433862	9608732			0.6219	0.5412	0.7024	0.7401	0.6305	0.65	1.2838	1.2889	1.0718	1.1193	1.1847	1.2274	1.8951	1.4572	1.3827	1.1128	0.7813	1.7919	1.084	0.7954	0.8881	0.8524	0.9282	0.714
1927	sphingomyelin (d18:1/15:0, d16:1/17:0)*	Lipid	Sphingolipid Metabolism	52433	LC/MS Pos Late	100006314	2082	689.559	121999-58-4		28532779			0.9088	0.78	1.0247	1.0812	0.9753	0.9442	1.2213	1.2335	0.9518	1.0479	1.1024	1.1722	1.748	1.3074	1.2528	1.0534	0.7627	1.599	0.0676	0.0531	0.0421	0.0514	0.0628	0.054
1925	sphingomyelin (d18:1/20:0, d16:1/22:0)*	Lipid	Sphingolipid Metabolism	48490	LC/MS Pos Late	100006290	2685	759.638			23113477			0.5867	0.4079	0.6081	0.6086	0.5949	0.5045	1.0281	0.9719	0.6727	0.8285	0.792	0.904	2.131	1.5148	1.4778	1.1557	0.76	1.7736	1.8003	1.2512	1.2486	1.2735	1.2443	1.0569
1928	sphingomyelin (d18:1/21:0, d17:1/22:0, d16:1/23:0)*	Lipid	Sphingolipid Metabolism	52495	LC/MS Pos Late	100009025	2793	773.653						0.295	0.3368	0.8465	1.273	0.9926	0.904	0.295	1.6217	0.8666	1.0851	1.1148	1.1486	1.3419	1.0074	0.7745	0.5886	0.295	1.0076	0.295	0.295	0.295	0.295	0.295	0.295
1924	sphingomyelin (d18:1/22:1, d18:2/22:0, d16:1/24:1)*	Lipid	Sphingolipid Metabolism	48493	LC/MS Pos Late	100006295	2666	785.653			29368329			1.3111	1.1211	1.4487	1.5805	1.3551	1.3619	0.566	0.5538	0.4253	0.4629	0.525	0.494	2.5755	1.9232	1.7516	1.4887	1.1261	2.3608	0.8789	0.74	0.763	0.7854	0.8001	0.621
1920	sphingomyelin (d18:1/24:1, d18:2/24:0)*	Lipid	Sphingolipid Metabolism	47153	LC/MS Pos Late	100005986	3033	813.684	94359-13-4		24846874			1.0702	0.9298	1.197	1.3131	1.1112	1.1725	0.4785	0.5006	0.3518	0.4244	0.4555	0.4523	2.7396	1.9923	1.9178	1.6102	1.2317	2.437	1.0971	0.6873	0.8068	0.7265	0.8282	0.6131
1919	sphingomyelin (d18:2/14:0, d18:1/14:1)*	Lipid	Sphingolipid Metabolism	47154	LC/MS Pos Late	100005985	1860	673.528						0.5172	0.5172	0.5172	0.5172	0.5172	0.5172	0.9242	1	0.7786	0.9965	0.9389	0.9331	1.2952	0.5428	0.6381	0.5172	0.5172	1.0591	3.2588	2.1817	2.3059	2.6494	2.8005	1.7762
1921	sphingomyelin (d18:2/16:0, d18:1/16:1)*	Lipid	Sphingolipid Metabolism	42459	LC/MS Pos Late	100004329	2002	701.559						0.7489	0.6605	0.8791	0.9128	0.7845	0.7811	1.1361	1.1411	0.9326	1.0126	1.0912	1.0757	1.6407	1.2694	1.2136	0.9738	0.7163	1.5916	1.0298	0.9286	0.9874	1.0455	1.0688	0.8002
1929	sphingomyelin (d18:2/23:0, d18:1/23:1, d17:1/24:1)*	Lipid	Sphingolipid Metabolism	52435	LC/MS Pos Late	100008956	2845	799.669						1.1528	1	1.3053	1.4129	1.2355	1.2182	0.5081	0.536	0.4154	0.4596	0.5353	0.5397	1.7735	1.1721	1.1518	0.8561	0.6746	1.5469	0.0122	0.0122	0.0122	0.0122	0.0122	0.0122
1930	sphingomyelin (d18:2/24:1, d18:1/24:2)*	Lipid	Sphingolipid Metabolism	52437	LC/MS Pos Late	100008957	2635	811.669						1.5239	1.3845	1.8314	1.9146	1.6623	1.6208	0.5641	0.5287	0.4177	0.4512	0.4947	0.4995	1.9933	1.3782	1.3772	1.1481	0.8375	1.6503	1.0804	0.758	0.9196	0.8154	0.8682	0.7653
1908	sphingosine	Lipid	Sphingolipid Metabolism	17747	LC/MS Pos Late	297	1393	300.29	123-78-4	5353955	4510275	C00319	HMDB00252	0.7776	0.6159	0.7483	0.926	0.8515	0.8192	1.2614	1.8971	2.2634	1.6244	1.8554	1.3051	2.5448	2.0141	1.7888	1.4908	1.074	2.1634	0.3254	0.3261	0.3548	0.4391	0.3206	0.2839
3370	stachydrine	Xenobiotics	Food Component/Plant	34384	LC/MS Pos Early	100001296	1440	144.102	4136-37-2	115244	103115	C10172	HMDB04827	2.3863	0.6603	0.6603	0.6603	0.6603	0.6603	0.6603	0.6603	1	0.6603	0.6603	0.6603	0.6603	0.6603	1.2016	0.6603	0.6603	0.6603	0.6603	0.7264	0.6603	0.6603	0.6603	0.6603
1469	stearoyl ethanolamide	Lipid	Endocannabinoid	38625	LC/MS Pos Late	100002254	1787	328.321	111-57-9	27902	25958		HMDB13078	1.4215	1.2423	1.5595	1.5066	1.322	1.4453	1.68	1.6442	1.5077	1.5309	1.579	1.467	0.7524	0.609	0.7014	0.5443	0.5538	0.7336	0.6869	0.7178	0.7086	0.7015	0.7577	0.5956
1903	stearoyl sphingomyelin (d18:1/18:0)	Lipid	Sphingolipid Metabolism	19503	LC/MS Pos Late	1538	2400	731.606	85187-10-6;85187-10-6	6453725	4956085	C00550	HMDB01348	0.5698	0.5939	0.6686	0.6581	0.6559	0.5957	3.7719	3.5427	3.0328	3.3687	3.4922	3.2502	0.9743	0.8745	0.8082	0.7045	0.6186	0.9864	1.4121	1.135	1.2306	1.1963	1.1765	1.0136
1312	stearoylcarnitine	Lipid	Fatty Acid Metabolism(Acyl Carnitine)	34409	LC/MS Pos Late	100001391	1485	428.373	18822-91-8	6426855	21233653		HMDB00848	1.2958	0.5838	0.843	1.1253	1	1.4909	0.4366	0.4366	0.7906	0.4366	0.7748	0.4366	2.5372	1.5559	1.1915	1.0505	1.7805	0.9117	1.0222	0.8948	0.8836	1.4188	0.8758	0.786
1047	succinate	Energy	TCA Cycle	1437	LC/MS Polar	252	3149	117.019	110-15-6	1110	1078	C00042	HMDB00254	1.6488	0.9364	0.9875	1.5776	1.7202	1.4205	0.6388	1.0125	0.6447	0.466	0.6007	1.4922	3.393	1.3219	1.9678	1.7495	2.7794	1.1757	0.1191	0.0948	0.105	0.0727	0.0747	0.0833
1046	succinylcarnitine	Energy	TCA Cycle	37058	LC/MS Pos Early	100001948	2291	262.129						1.0839	0.5539	1.0018	0.9982	1.0556	0.8873	0.5539	0.5539	0.5539	0.5539	0.5539	0.5539	0.5539	0.5539	0.5539	0.5539	0.5539	0.5539	0.5539	0.5539	0.5539	0.5539	0.5539	0.5539
356	taurine	Amino Acid	Methionine, Cysteine, SAM and Taurine Metabolism	2125	LC/MS Pos Early	512	660	126.022	107-35-7	1123	1091	C00245	HMDB00251	0.6371	0.2943	0.3494	0.7561	0.8108	0.6791	1.1183	1.8267	2.3782	0.9187	1	1.0686	2.4577	1.0495	1.4788	1.1858	2.0234	0.7783	0.0036	0.0036	0.0036	0.0036	0.0036	0.0036
2967	thiamin (Vitamin B1)	Cofactors and Vitamins	Thiamine Metabolism	5341	LC/MS Pos Early	873	3050	265.112	59-43-8	1130		C00378	HMDB00235	1.0729	0.6	0.7082	0.992	0.978	1.0254	1.0903	1.388	0.9782	0.8162	0.7868	1.008	3.6317	2.6691	2.9958	3.1798	2.6371	3.4683	0.2853	0.1456	0.1978	0.1139	0.1139	0.1139
2969	thiamin diphosphate	Cofactors and Vitamins	Thiamine Metabolism	35670	LC/MS Neg	522	1195.1	423.03	154-87-0	1132	8715	C00068	HMDB01372	0.5607	0.5607	0.5607	0.5607	0.5607	0.5607	0.5607	0.5607	0.5607	0.5607	0.5607	0.5607	1	0.6207	0.5607	0.7091	0.6341	0.6343	2.5101	2.5493	1.6457	2.2896	1.7674	0.5607
2968	thiamin monophosphate	Cofactors and Vitamins	Thiamine Metabolism	15798	LC/MS Neg	523	1448	343.064	532-40-1	3382778	2627905	C01081	HMDB02666	0.9575	0.5064	0.5728	0.5064	0.5064	0.5064	0.8277	0.5064	0.5064	0.5064	0.7151	0.5064	0.5064	0.5064	0.5064	0.7944	0.5064	1	4.2265	1.7494	1.662	1.1045	1.2701	1.0175
266	thioproline	Amino Acid	Tryptophan Metabolism	53231	LC/MS Pos Early	100009232	1250	134.027	34592-47-4	93176;6973609	84120			9.1505	6.9667	7.752	8.0691	8.7036	8.6493	1.4875	1.6268	1.2973	0.8961	1.1442	1.2695	0.9301	0.8804	0.727	0.8962	0.6486	1.0699	0.6125	0.4536	0.7114	0.5116	0.4857	0.4482
14	threonine	Amino Acid	Glycine, Serine and Threonine Metabolism	1284	LC/MS Pos Early	564	1514	120.066	72-19-5	6288	6051	C00188	HMDB00167	0.6035	0.3527	0.3896	0.4895	0.6297	0.5549	2.8065	4.1973	2.9437	1.7454	1.7451	2.5046	2.4466	1.3703	1.6769	1.6169	1.992	1.51	0.3638	0.2288	0.2832	0.2339	0.1882	0.1746
2868	thymidine	Nucleotide	Pyrimidine Metabolism, Thymine containing	2183	LC/MS Polar	872	1060	241.083	50-89-5	5789	5585	C00214	HMDB00273	3.1393	1.8724	2.1664	2.7077	2.9232	2.4893	0.1826	0.1826	0.1826	0.1826	0.1826	0.626	0.1826	0.7176	0.4716	0.9992	0.5208	1.6681	1.0008	0.4402	0.2102	0.1826	0.1826	0.1826
2864	thymidine 5'-monophosphate	Nucleotide	Pyrimidine Metabolism, Thymine containing	12023	LC/MS Neg	1248	883	321.049	33430-62-5	9700	10239189	C00364	HMDB01227	0.0822	0.0822	0.0822	0.0822	0.0822	0.0822	1	1.6104	2.0656	0.99	0.8728	0.4875	2.234	0.8535	1.3985	1.2259	1.7657	0.733	0.0822	0.0822	0.0822	0.0822	0.0822	0.0822
2869	thymine	Nucleotide	Pyrimidine Metabolism, Thymine containing	604	LC/MS Neg	882	1654	125.036	65-71-4	1135	1103	C00178	HMDB00262	0.6384	0.4787	0.4787	0.7768	3.0515	0.5306	0.4787	0.4787	0.4787	0.4787	0.4787	0.4787	1.4707	1.235	0.9967	1.3787	1.0648	1.7696	1.0033	0.9081	1.1653	0.9832	0.7471	0.4787
387	trans-4-hydroxyproline	Amino Acid	Urea cycle; Arginine and Proline Metabolism	32306	LC/MS Pos Early	1001	1064	132.066	51-35-4	5810	5605	C01157	HMDB00725	0.3683	0.1436	0.1768	0.4023	0.362	0.3075	1.6547	2.42	2.184	1.158	1.312	1.4204	1.6069	0.9478	1.0198	1.033	1.1827	1	0.0182	0.0241	0.0113	0.0113	0.0113	0.0113
1931	tricosanoyl sphingomyelin (d18:1/23:0)*	Lipid	Sphingolipid Metabolism	52436	LC/MS Pos Late	100008955	3330	801.684						1.0565	0.8736	1.1957	1.3206	1.0892	1.185	0.8025	0.8357	0.6622	0.7241	0.7897	0.7523	1.6454	1.2225	1.1352	0.9435	0.685	1.4524	0.6622	0.6622	0.6622	0.6622	0.6622	0.6622
1098	tricosenoate (23:1)	Lipid	Long Chain Fatty Acid	53255	LC/MS Neg	100009068	6400	351.327		543855	473411			1	0.3345	0.8234	0.3955	0.4023	0.3345	1.2207	3.0803	2.8525	0.7044	1.0378	0.5542	1.4122	0.8162	1.0346	1.655	0.7284	1.8034	0.3345	0.3345	0.3345	0.3345	0.3345	0.3345
1520	trimethylamine N-oxide	Lipid	Phospholipid Metabolism	40406	LC/MS Pos Early	100003397	2100	76.0757	1184-78-7	1145	1113	C01104	HMDB00925	1.3684	0.6826	0.6826	0.7046	0.6826	0.897	0.7979	1.4381	1.6822	0.7977	1.2366	1.2543	1.4261	1.1143	1	0.9324	0.6826	0.8799	0.6826	0.6826	0.6826	0.6826	0.6826	0.6826
220	tryptophan	Amino Acid	Tryptophan Metabolism	54	LC/MS Pos Early	565	2986	205.097	73-22-3	6305	6066	C00078	HMDB00929	1.3624	0.7344	0.8332	0.9281	1.1608	1.0121	1.0951	1.2625	0.9879	0.7776	0.6978	1.0387	4.1518	2.3361	2.9936	2.7525	3.1683	2.7021	0.4428	0.3214	0.3659	0.2641	0.357	0.2876
757	tryptophylglycine	Peptide	Dipeptide	43028	LC/MS Neg	100003609	2481	260.104	7360-09-0	263471	231453			0.8219	0.8219	0.8219	0.8219	0.8219	0.8219	0.8219	0.8219	0.8219	0.8219	0.8219	0.8219	0.8219	0.8219	0.8219	0.8219	0.8219	0.8219	1.6409	0.8219	1.2728	0.9402	0.9783	1.0217
124	tyrosine	Amino Acid	Phenylalanine and Tyrosine Metabolism	1299	LC/MS Pos Early	815	2430	182.081	60-18-4	6057	5833	C00082	HMDB00158	1.2211	0.7596	0.871	0.8958	1.1031	0.9726	1.322	1.4662	1.0274	0.7189	0.7521	1.3209	4.4436	2.5233	3.0119	2.9753	3.7529	2.8829	0.7267	0.4905	0.5831	0.5169	0.4206	0.348
772	tyrosylglycine	Peptide	Dipeptide	41375	LC/MS Neg	100003598	1635	237.088	673-05-5	259323	227627			1	0.8667	1.2629	0.6653	0.4825	0.5942	0.1857	0.2242	0.1857	0.1857	0.1857	0.7731	0.1857	0.1857	0.1857	0.1857	0.1857	0.1857	34.5662	17.1421	25.4074	21.888	12.5952	11.0301
990	UDP-galactose	Carbohydrate	Nucleotide Sugar	15860	LC/MS Polar	100000298	4000	565.048	2956-16-3;91183-98-1;137868-52-1	18068	17069	C00052	HMDB00302	0.3277	0.3277	0.3277	0.4636	0.3659	0.3735	0.6312	1.248	1.4483	0.6739	0.752	0.6489	7.2179	3.715	3.9625	3.9359	5.6824	4.2622	0.3277	0.3277	0.3277	0.3277	0.3277	0.3277
986	UDP-glucose	Carbohydrate	Nucleotide Sugar	32344	LC/MS Polar	1096	3950	565.048	117756-22-6	8629	8308	C00029	HMDB00286	0.206	0.206	0.206	0.4536	0.4101	0.4249	0.6692	1.2872	1.4314	0.6655	0.6504	0.7128	6.4662	3.1025	3.9027	3.6162	5.6804	2.944	0.206	0.206	0.206	0.206	0.206	0.206
991	UDP-glucuronate	Carbohydrate	Nucleotide Sugar	2763	LC/MS Neg	1097	588	579.027	28053-08-9;63700-19-6	17473	16522	C00167	HMDB00935	1.2384	0.5311	0.7502	1.3303	1.374	1.1527	0.7903	1.3396	1.7946	0.6762	0.8473	0.7037	3.5702	2.129	2.2382	2.3835	2.6457	2.5034	0.1591	0.154	0.1528	0.1644	0.1261	0.1281
995	UDP-N-acetylglucosamine	Carbohydrate	Nucleotide Sugar	35162	LC/MS Polar	1249	3708.7	606.074	91183-98-1	445675	17215931	C00043	HMDB00290	0.2177	0.1054	0.1282	0.2492	0.2637	0.2141	2.2013	3.9936	4.794	1.8772	2.1991	1.7363	8.6088	4.437	4.9007	4.63	4.6198	5.9725	0.1396	0.0731	0.098	0.0715	0.0418	0.0356
2826	uracil	Nucleotide	Pyrimidine Metabolism, Uracil containing	605	LC/MS Pos Early	825	827	113.035	66-22-8	1174	1141	C00106	HMDB00300	1.6477	1.3417	1.5561	1.7218	1.8287	1.3268	0.2507	0.3271	0.4961	0.1536	0.1667	0.0696	3.7556	2.73	3.3929	3.3574	2.3425	4.3957	0.581	0.4306	0.6732	0.4709	0.1947	0.2242
2825	uridine	Nucleotide	Pyrimidine Metabolism, Uracil containing	606	LC/MS Neg	535	1457.6	243.062	58-96-8	6029	5807	C00299	HMDB00296	2.238	1.3157	1.8076	1.9074	1.8936	1.9571	0.6364	0.6721	0.6843	0.398	0.3681	0.523	2.5189	2.6091	2.2056	2.7454	2.9359	2.7012	0.6484	0.4935	0.3828	0.3622	0.3567	0.3206
2819	uridine 5'-diphosphate (UDP)	Nucleotide	Pyrimidine Metabolism, Uracil containing	5345	LC/MS Neg	870	599.5	402.995	21931-53-3	6031	5809	C00015	HMDB00295	0.2044	0.0652	0.0828	0.1876	0.2316	0.1936	1	2.7444	3.354	0.7976	1.4395	1.6903	5.4379	1.6896	1.9724	2.0054	4.0658	1.1418	0.071	0.0652	0.0652	0.0788	0.0955	0.0652
2820	uridine 5'-monophosphate (UMP)	Nucleotide	Pyrimidine Metabolism, Uracil containing	2856	LC/MS Neg	869	627	323.029	3387-36-8	6030	1399139	C00105	HMDB00288	0.0384	0.0102	0.0197	0.0557	0.0386	0.0189	2.2176	2.3098	3.2275	1.3547	1.5786	1.4941	1.558	1.2373	1.2557	1.5253	2.2076	0.7627	0.016	0.0132	0.0274	0.0186	0.0102	0.0102
310	valine	Amino Acid	Leucine, Isoleucine and Valine Metabolism	1649	LC/MS Pos Early	566	2479	118.086	72-18-4	6287	6050	C00183	HMDB00883	1.2208	0.6407	0.7698	0.8386	0.8666	0.803	1.7251	1.8924	1.3414	1.0487	0.9513	1.5573	3.5122	2.1218	2.6035	2.7023	3.0319	2.2036	0.9075	0.5845	0.8055	0.7875	0.5002	0.5651
786	valylglutamine	Peptide	Dipeptide	42079	LC/MS Pos Early	100003640	2295	246.145	42854-54-6	5253209	4419671			0.3582	0.3582	0.3582	0.3582	0.3582	0.3582	0.3582	0.3582	0.3582	0.3582	0.3582	0.3582	0.3582	0.3582	0.3582	0.3582	0.3582	0.3582	1.934	1.0186	1.1687	0.9814	0.4898	0.3582
787	valylglycine	Peptide	Dipeptide	40475	LC/MS Neg	100003641	1506	173.093	686-43-1	136487	120256		HMDB29127	1.7585	1.5902	2.215	0.9858	0.8249	0.8069	0.3567	0.4212	0.3567	0.3567	0.3567	2.8947	0.7258	0.5916	0.6139	1	0.5438	0.8759	23.5539	11.341	27.425	26.3328	8.9727	13.3606
790	valylleucine	Peptide	Dipeptide	39994	LC/MS Neg	100003210	3335	229.156	22906-55-4	352039	312586		HMDB29131	0.4195	0.4195	0.4195	0.5475	0.7923	0.7875	0.4195	0.4195	0.4195	0.4195	0.4519	0.4195	0.5377	0.4195	0.4195	0.4195	0.4195	1	14.1755	8.84	9.4875	11.8074	7.6476	8.9741
2739	xanthine	Nucleotide	Purine Metabolism, (Hypo)Xanthine/Inosine containing	3147	LC/MS Neg	1004	910	151.026	69-89-6	1188	1151	C00385	HMDB00292	1.8602	1.1331	1.3524	1.7638	1.7362	1.554	0.0157	0.0261	0.0231	0.0132	0.0128	0.0156	1.6994	1.4136	1.2626	1.4843	1.1828	2.093	0.8669	0.5598	0.543	0.4694	0.3773	0.3645
2741	xanthosine	Nucleotide	Purine Metabolism, (Hypo)Xanthine/Inosine containing	15136	LC/MS Neg	100000299	1075	283.068	146-80-5	64959	58484	C01762	HMDB00299	2.7971	1.3922	1.536	1.9899	2.0395	2.041	0.0883	0.0883	0.0883	0.0883	0.0883	0.0883	0.2516	0.302	0.2126	0.2483	0.0883	0.6078	0.0883	0.0883	0.0883	0.0883	0.0883	0.0883
2740	xanthosine 5'-monophosphate (xmp)	Nucleotide	Purine Metabolism, (Hypo)Xanthine/Inosine containing	12024	LC/MS Neg	1251	580	363.035	25899-70-1	73323	10463791	C00655	HMDB01554	0.4463	0.4463	0.4463	0.6534	0.8033	0.4463	1.1464	1.3205	3.694	0.4463	1.1966	1.6349	0.4463	0.5888	0.4463	0.4463	0.4463	0.4463	0.8536	0.4463	0.4463	0.4463	0.4463	0.4463
	X - 12442			46618	LC/MS Neg		5315	223.171						1.7394	0.9806	1.2409	1.4581	1.2941	1.0751	0.4905	1.0194	1.8741	0.4578	0.9729	0.4974	0.8149	1.2027	0.627	1.4943	0.8433	2.0617	0.4255	0.7982	0.6483	0.9047	1.0549	1.1091
	X - 12450			46619	LC/MS Neg		5408	251.202						2.9135	1.241	1.1374	2.0937	1.2097	1.0817	0.4675	1.3331	0.4675	0.7468	0.7603	0.4675	1.1333	0.8579	1.0229	1.2538	0.686	1.7194	0.4875	0.6717	0.5018	0.5382	0.9771	0.7183
	X - 12688			47718	LC/MS Pos Early		2300	203.139						0.0607	0.0607	0.0607	0.0607	0.0607	0.0607	0.0607	0.0607	0.0607	0.0607	0.0607	0.0607	1.6564	0.8016	1.2326	0.9478	1.3123	1	0.0607	0.0607	0.0607	0.0607	0.0607	0.0607
	X - 12695			47926	LC/MS Neg		712	144.031						1.2231	1.3381	1.1996	0.7578	0.704	0.7267	1.2536	0.6791	1.2158	0.6383	0.7149	1.2259	0.6907	1.3382	0.8751	1.2593	1.2323	0.7766	0.5207	0.624	1.1249	1.3108	0.7311	1.2395
	X - 13007			47203	LC/MS Neg		4597	329.234						0.8365	0.3171	0.3171	0.3171	1.1564	0.6335	0.5659	0.7627	1.2214	0.3171	1	1.0125	0.3171	1.1459	0.3171	0.3171	1.2027	0.3171	0.3171	0.7981	1.3139	0.4671	0.3171	1.3884
	X - 14056			46632	LC/MS Pos Early		810	192.033						6.5672	5.8445	7.9296	6.8856	5.2665	2.6088	0.2979	0.5048	0.43	0.1442	0.188	0.139	1.2455	0.9767	0.8045	1.0233	0.5681	1.2493	0.139	0.139	0.139	0.139	0.139	0.139
	X - 14568			46649	LC/MS Neg		661	132.921						0.3609	0.2884	0.4157	2.4305	1.9329	2.3357	0.4736	1.9741	0.4131	2.0771	1.9405	0.6094	1.9523	0.5052	3.7438	0.5534	0.3736	2.9301	1.3906	1.5927	0.1659	0.3751	2.0264	0.498
	X - 15220			46658	LC/MS Neg		2662	274.112						2.5324	1.634	1.3828	2.3865	1.7025	1.7328	1.1872	2.0165	1.2207	0.7499	0.7169	0.2594	0.2594	0.4951	0.5639	0.5176	0.6032	0.8128	0.2594	0.2594	0.3575	0.2594	0.2594	0.2594
	X - 15497			46473	LC/MS Neg		2843	236.093						1.7904	0.9448	1.3122	1	2.0237	1.9981	0.9834	0.8885	0.7222	0.7222	0.7222	0.7939	2.3197	0.7222	1.3512	1.0479	0.8233	0.9587	0.7222	0.7222	0.7222	0.7222	0.7222	0.7222
	X - 17010			47993	LC/MS Neg		3178	189.114						0.9028	0.7997	0.7997	0.7997	0.7997	0.7997	1	0.9261	1.3355	1.0629	0.7997	0.7997	1.1549	1.099	1.0432	0.8667	0.7997	0.9737	0.7997	0.7997	0.7997	0.7997	0.7997	0.7997
	X - 18779			46687	LC/MS Neg		1969	209.045						1.005	0.5181	0.661	1.56	1.3395	1.1585	0.2737	1.3736	0.6079	1.1685	0.995	0.38	3.5845	0.9445	2.6338	1.7223	1.7589	4.3635	0.9673	0.9131	0.2636	0.4108	1.027	0.3938
	X - 21365			46410	LC/MS Pos Early		2195	160.133						1.4658	0.2621	0.4884	1.0264	1.3892	0.9736	0.5339	0.6484	0.8453	0.3456	0.3729	0.3761	4.2449	1.8817	2.5824	2.5594	3.3379	1.6025	0.2621	0.2621	0.2621	0.2621	0.2621	0.2621
	X - 22145			47391	LC/MS Neg		1844	257.078						1.2515	0.9438	1.0505	0.473	0.7715	0.5863	0.2757	0.9263	0.9495	0.2757	0.2757	0.2757	2.6502	3.0969	3.2283	4.3241	1.7819	7.5266	0.4779	0.2757	0.2757	0.2757	0.2757	0.2757
	X - 22771			48076	LC/MS Neg		2180	160.044						11.8356	5.4319	7.8125	10.4406	9.71	9.6795	1.076	1.6012	1.4868	0.7347	0.7274	0.9728	1.2513	0.817	0.8744	1.0272	0.9022	1.3712	0.325	0.1977	0.2213	0.1271	0.1549	0.1119
	X - 22775			48080	LC/MS Neg		2980	154.991						1.1117	0.9169	1.1021	1.05	0.9784	0.9991	1.0288	1.1176	0.9861	0.926	0.9764	1.0022	0.9714	0.9206	0.9523	0.9776	0.9847	1.0141	1.0442	1.063	1.0381	1.0009	1.062	0.9643
	X - 23171			48851	LC/MS Pos Early		940	198.089						0.1129	0.1129	0.1129	1.586	1.0732	0.1129	2.1544	0.9268	0.1129	5.3864	13.1541	0.1129	0.1555	0.1129	0.6606	0.1129	0.1129	0.645	0.1129	0.1129	0.1129	0.1129	0.1129	0.1129
	X - 24061			52090	LC/MS Pos Late		2400	720.587						1.197	0.9923	1.2676	1.3063	1.162	1.1483	0.8618	1.0077	0.8091	0.6838	0.8696	0.7946	2.7676	2.4192	2.2117	2.112	1.5512	2.7596	0.5339	0.3399	0.3775	0.359	0.3878	0.3081
	X - 24435			52665	LC/MS Neg		6625	465.304						0.7943	1.2873	1.1314	0.9933	0.3665	0.3665	1.3628	1.9277	2.3815	0.3665	0.9828	2.4615	0.5168	1.6761	0.9137	2.4781	2.8358	1.0067	0.3665	0.4653	0.3954	0.3665	0.6461	0.5864
	X - 24803			54831	LC/MS Pos Early		1796	324.928						0.9036	0.5369	0.5761	1.0688	0.5442	0.4814	2.0096	1.8114	2.9439	1.0997	1.9702	1.3374	2.6824	1.5866	1.0766	1.2744	2.247	0.8885	0.4331	0.8895	0.9312	0.8048	0.3774	0.7936
	X - 24804			54832	LC/MS Pos Early		1803	340.902						0.9101	0.1421	0.2269	1	0.3038	0.1662	3.179	4.6344	9.2078	1.6466	3.2802	1.729	6.1683	1.8823	1.2496	1.3153	4.2701	0.8258	0.3069	0.6718	0.6724	0.5142	0.1421	0.4605
	X - 24806			54834	LC/MS Pos Early		1800	626.867						0.4527	0.4527	0.4527	0.958	0.4527	0.4527	2.8141	2.6445	6.6624	0.8483	3.1472	1.1793	6.8237	1.6841	0.6237	1.042	4.1722	0.5533	0.4527	0.6299	0.6678	0.481	0.4527	0.4663
	X - 24813			54841	LC/MS Neg		1285.7	202.048						1.1911	0.8409	0.8754	0.9879	1.0417	1.0103	1.3576	1.3162	0.9771	0.8696	0.7404	1.2794	2.8403	2.191	2.2848	2.4671	2.6491	2.2757	0.9897	0.5623	0.6897	0.6744	0.4445	0.459
	X - 24831			54859	LC/MS Neg		1410.2	188.078						0.9089	0.7648	0.5813	0.8063	0.8541	0.6193	2.238	1.8681	1.4138	1	0.6165	2.4468	3.1175	2.1628	2.2387	2.6779	3.6918	1.8532	0.4828	0.3723	0.3723	0.4546	0.3723	0.3723

## Sheet: ProNormImpData
													SAMPLE_NAME	UASM-00001	UASM-00002	UASM-00003	UASM-00004	UASM-00005	UASM-00006	UASM-00007	UASM-00008	UASM-00009	UASM-00010	UASM-00011	UASM-00012	UASM-00013	UASM-00014	UASM-00015	UASM-00016	UASM-00017	UASM-00018	UASM-00019	UASM-00020	UASM-00021	UASM-00022	UASM-00023	UASM-00024
													SAMPLE_ID	2977063	2977064	2977065	2977066	2977067	2977068	2977069	2977070	2977071	2977072	2977073	2977074	2977075	2977076	2977077	2977078	2977079	2977080	2977081	2977082	2977083	2977084	2977085	2977086
													REPLICATE_IDENTIFIER	1	2	3	4	5	6	7	8	9	10	11	12	13	14	15	16	17	18	19	20	21	22	23	24
													BRADFORD_PROTEIN	2.957	2.336	2.337	2.948	2.39	2.8	3.029	3.303	3.762	2.555	2.537	2.65	3.391	4.18	4.148	4.466	2.547	4.077	2.06	1.005	1.474	1.343	1.095	0.908
													CELL_LINE	HeLa	HeLa	HeLa	HeLa	HeLa	HeLa	C33A	C33A	C33A	C33A	C33A	C33A	SiHa	SiHa	SiHa	SiHa	SiHa	SiHa	HCK1-T	HCK1-T	HCK1-T	HCK1-T	HCK1-T	HCK1-T
PATHWAY_SORTORDER	BIOCHEMICAL	SUPER_PATHWAY	SUB_PATHWAY	COMP_ID	PLATFORM	CHEMICAL_ID	RI	MASS	CAS	PUBCHEM	CHEMSPIDER	KEGG	Group HMDB_ID	HeLa	HeLa	HeLa	HeLa	HeLa	HeLa	C33A	C33A	C33A	C33A	C33A	C33A	SiHa	SiHa	SiHa	SiHa	SiHa	SiHa	HCK1-T	HCK1-T	HCK1-T	HCK1-T	HCK1-T	HCK1-T
1530	1,2-dioleoyl-GPC (18:1/18:1)*	Lipid	Phospholipid Metabolism	52457	LC/MS Pos Late	100008905	2346	786.601	4235-95-4	10350317	8525772			0.9458	1.111	1.3006	1.0094	1.1425	0.9906	0.8411	0.7424	0.6127	0.8925	0.9552	0.9197	1.2236	0.9651	0.8719	0.7735	1.1489	0.9745	2.4704	4.3298	3.2622	3.496	4.4384	4.9386
1575	1,2-dioleoyl-GPE (18:1/18:1)	Lipid	Phospholipid Metabolism	52609	LC/MS Pos Late	100008906	2485	744.554	4004-05-01	9546757	7825707			0.9842	1.0659	1.3258	1.0683	1.1868	1.0158	0.7972	0.7455	0.5619	0.8727	0.9097	0.8561	1.0493	0.7205	0.67	0.5757	0.783	0.8707	1.4795	1.766	1.3877	1.3376	1.945	1.9844
1571	1,2-dioleoyl-GPG (18:1/18:1)	Lipid	Phospholipid Metabolism	19142	LC/MS Polar	1541	715	773.534	67254-28-8	11846228	10020702			0.9971	1.0029	1.0803	0.9952	1.168	1.0039	0.5012	0.5645	0.4018	0.4644	0.5769	0.4424	1.0829	0.5749	0.8255	0.6076	1.0891	0.96	2.6414	4.2866	3.1919	3.0387	5.6933	5.5377
1572	1,2-dioleoyl-GPI (18:1/18:1)	Lipid	Phospholipid Metabolism	52619	LC/MS Polar	100008908	913	861.55			24767722			0.8776	1.1238	1.018	0.982	1.0924	0.9157	0.6009	0.602	0.4332	0.5955	0.6236	0.5074	1.1385	0.702	0.8826	0.7117	1.2783	1.0591	1.8184	2.5254	1.7297	1.7422	3.1176	2.8694
1580	1,2-dioleoyl-GPS (18:1/18:1)	Lipid	Phospholipid Metabolism	19191	LC/MS Pos Late	1533	2800	788.544	6811-55-8	6438639	4943103			0.8972	0.9041	1.2369	1.1553	1.2169	1.0571	0.788	0.7638	0.4887	0.8203	1.0662	0.9875	2.3001	1.4419	1.4134	0.918	1.1788	1.7649	0.4779	0.8983	0.9725	0.9022	1.0125	1.0612
1539	1,2-dipalmitoleoyl-GPC (16:1/16:1)*	Lipid	Phospholipid Metabolism	52472	LC/MS Pos Late	100008997	1992	730.538						0.8001	0.8505	1.1856	0.9569	1.0033	0.8929	2.7092	2.5773	1.9615	2.695	3.1233	2.8023	1.4213	0.9296	0.8694	0.667	0.8867	0.9967	0.667	0.667	0.667	0.667	0.667	0.667
1522	1,2-dipalmitoyl-GPC (16:0/16:0)	Lipid	Phospholipid Metabolism	19130	LC/MS Pos Late	100000657	2365	734.569	63-89-8	452110	398235		HMDB00564	0.9852	1.0702	1.2762	0.9409	1.0988	0.9164	1.004	0.8822	0.7121	0.986	1.0505	1.0914	1.271	0.996	0.9722	0.9315	1.4079	1.0454	0.7361	1.242	0.9212	0.9633	1.213	1.3474
1820	1-(1-enyl-oleoyl)-2-oleoyl-GPE (P-18:1/18:1)*	Lipid	Lysoplasmalogen	54691	LC/MS Pos Late	100010839	2534	728.559			24769325		HMDB11441	1.0211	1.082	1.2653	1.1568	1.2353	1.0334	0.3344	0.3988	0.3069	0.4025	0.4809	0.4119	0.9789	0.6881	0.5564	0.4183	0.5304	0.6569	2.0055	3.5867	2.4456	2.7989	3.1219	3.7153
1817	1-(1-enyl-oleoyl)-GPE (P-18:1)*	Lipid	Lysoplasmalogen	44621	LC/MS Pos Late	100005372	1566	464.314						2.4657	2.7818	3.4084	3.5784	3.7951	3.1359	0.865	0.8394	0.3776	0.9419	0.9751	0.7467	1.5221	0.9276	0.7223	0.6071	0.4823	1.2367	1.1933	1.0249	0.8488	0.9528	1.284	1.3082
1805	1-(1-enyl-palmitoyl)-2-arachidonoyl-GPC (P-16:0/20:4)*	Lipid	Plasmalogen	52689	LC/MS Pos Late	100009014	2154	766.575			24767495			1.0304	1.3846	1.4881	1.0443	1.2537	1.1596	0.5382	0.496	0.3516	0.5533	0.6473	0.5984	1.2921	1.1053	1.0696	1.1802	1.465	0.9696	0.0724	0.0724	0.117	0.0724	0.3031	0.2458
1797	1-(1-enyl-palmitoyl)-2-arachidonoyl-GPE (P-16:0/20:4)*	Lipid	Plasmalogen	52673	LC/MS Pos Late	100009002	2270	724.528			24769238			1.1349	1.283	1.5393	1.2177	1.3642	1.2169	0.7899	0.7618	0.5877	0.9238	0.96	0.8697	1.4457	1.0146	1.0075	0.8346	1.2678	1.1261	0.4479	0.956	0.6822	0.445	1.0187	0.9925
1806	1-(1-enyl-palmitoyl)-2-linoleoyl-GPC (P-16:0/18:2)*	Lipid	Plasmalogen	52682	LC/MS Pos Late	100009009	2226	742.575			24767486			0.1929	0.1929	0.1929	0.1929	0.1929	0.1929	0.1929	0.1929	0.1929	0.1929	0.1929	0.1929	0.1929	0.1929	0.1929	0.1929	0.1929	0.1929	0.716	1.3645	0.9964	1	1.2625	1.3389
1794	1-(1-enyl-palmitoyl)-2-linoleoyl-GPE (P-16:0/18:2)*	Lipid	Plasmalogen	52677	LC/MS Pos Late	100009069	2351	700.528			24769229			1.0062	0.9938	1.2747	1.1007	1.2184	0.9647	0.7618	0.8334	0.5934	0.7967	0.9069	0.847	1.1088	0.8266	0.7943	0.6703	0.9076	1.0384	9.0614	11.8861	9.4097	9.8341	11.374	12.4567
1799	1-(1-enyl-palmitoyl)-2-oleoyl-GPC (P-16:0/18:1)*	Lipid	Plasmalogen	52478	LC/MS Pos Late	100009007	2443	744.59						0.9609	1.0571	1.3415	1.1144	1.2108	1.0391	0.5865	0.5579	0.4086	0.6149	0.6881	0.631	1.0498	0.7233	0.7035	0.5901	0.8129	0.8467	1.1137	2.4942	1.6855	1.8733	2.7489	2.6608
1793	1-(1-enyl-palmitoyl)-2-oleoyl-GPE (P-16:0/18:1)*	Lipid	Plasmalogen	52477	LC/MS Pos Late	100009005	2600	702.543			24769228			1.0171	1.1197	1.4093	1.0878	1.2566	1.0705	0.5897	0.6102	0.4809	0.6447	0.7312	0.6683	0.9829	0.6797	0.636	0.541	0.7623	0.8313	6.1939	9.654	7.3161	7.9315	9.4955	10.3111
1796	1-(1-enyl-palmitoyl)-2-palmitoleoyl-GPC (P-16:0/16:1)*	Lipid	Plasmalogen	52713	LC/MS Pos Late	100009160	2218	716.559			24767482			1.1873	1.2722	1.811	1.3907	1.5113	1.3171	0.9174	0.9313	0.6628	1.0149	1.1274	0.9649	1.2805	0.7953	0.8195	0.6202	0.8263	0.9851	0.5022	1.0865	0.7568	0.8427	1.3284	1.1057
1795	1-(1-enyl-palmitoyl)-2-palmitoyl-GPC (P-16:0/16:0)*	Lipid	Plasmalogen	52716	LC/MS Pos Late	100009162	2454	718.575		11146967	9322076			1.308	1.3722	1.7915	1.4785	1.5269	1.3098	0.8208	0.7841	0.5683	0.8043	0.9483	0.8682	1.4074	0.9423	0.92	0.7923	1.0954	1.0456	0.6369	1.2765	0.9134	0.9544	1.4077	1.3622
1814	1-(1-enyl-palmitoyl)-GPC (P-16:0)*	Lipid	Lysoplasmalogen	52474	LC/MS Pos Late	100002875	1547	480.345		10917802	9093054			1.3714	1.5038	1.9292	1.5812	1.7611	1.5721	1.1522	0.8278	0.6755	1.0123	0.9877	0.9303	1.3667	0.7367	0.7135	0.5696	0.7476	0.9337	0.5696	0.5696	0.5696	0.5696	0.5696	0.5696
1815	1-(1-enyl-palmitoyl)-GPE (P-16:0)*	Lipid	Lysoplasmalogen	39270	LC/MS Pos Late	100003000	1558	438.298			10471193			1.4682	1.6383	2.033	1.9362	2.0557	1.6287	0.9961	0.8317	0.5628	0.992	1.0092	0.9422	0.8498	0.5476	0.3953	0.3738	0.4592	0.6879	1.028	1.0921	0.8901	1.0039	1.1798	1.2037
1809	1-(1-enyl-stearoyl)-2-arachidonoyl-GPE (P-18:0/20:4)*	Lipid	Plasmalogen	52475	LC/MS Pos Late	100008999	2511	752.559		9547058	7826008		HMDB05779	0.8023	0.881	1.1451	0.9473	1.0292	0.9058	0.7963	0.7255	0.5713	0.9893	0.9905	0.9049	1.1902	1.0456	0.7725	0.858	1.385	1.0095	1.643	3.7468	2.6772	2.9329	3.2482	3.7938
1801	1-(1-enyl-stearoyl)-2-oleoyl-GPE (P-18:0/18:1)	Lipid	Plasmalogen	52614	LC/MS Pos Late	100008919	2950	730.575	144371-68-6		24769260			0.6292	0.7443	0.9823	0.7086	0.7933	0.7102	0.7884	0.8086	0.645	0.8694	1.0005	0.8587	1.8413	1.2783	1.1492	0.9995	1.4031	1.7266	16.8356	25.7186	19.7512	21.3917	25.4049	25.6573
1819	1-(1-enyl-stearoyl)-GPE (P-18:0)*	Lipid	Lysoplasmalogen	39271	LC/MS Pos Late	100003001	1649	466.329						0.8902	1.2216	1.4063	1.3656	1.4643	1.2559	0.945	0.6473	0.3956	0.8544	1.055	0.555	0.9065	0.6462	0.4447	0.4737	0.4188	0.7766	4.3191	5.7796	4.5349	5.5169	5.9638	5.9857
1736	1-arachidonoyl-GPE (20:4n6)*	Lipid	Lysolipid	35186	LC/MS Neg	100001571	5874	500.278		42607465	21403171		HMDB11517	0.917	0.8022	0.7871	0.6777	0.8952	1.1162	1.3088	1.815	1.7689	1.5091	0.5989	2.1071	1.5823	0.8058	0.9913	1.2019	1.6493	1	0.4708	0.4708	0.4708	0.4708	0.4708	0.4708
1757	1-arachidonoyl-GPI (20:4)*	Lipid	Lysolipid	34214	LC/MS Neg	100001654	5482	619.289					HMDB61690	1.5587	0.75	1.2951	1.0224	0.8845	0.6909	3.5873	5.0146	5.0125	3.5075	1.9099	2.1493	0.9776	0.5311	0.5481	0.8458	0.4805	0.9129	0.4805	0.4805	0.4805	0.4805	0.4805	0.4805
1843	1-arachidonylglycerol (20:4)	Lipid	Monoacylglycerol	34397	LC/MS Neg	100001433	6450	303.233	35474-99-8	5282281	4445452	C13857	HMDB11572	0.3748	0.3748	0.3748	0.3748	0.3748	0.3748	1	1.2813	0.776	0.3748	0.3748	1.0313	0.3748	0.3748	0.3748	0.3748	0.3748	0.3748	0.3748	0.3748	0.3748	0.3748	0.3748	0.3748
1850	1-dihomo-linolenylglycerol (20:3)	Lipid	Monoacylglycerol	48341	LC/MS Neg	100006121	6220	305.249						0.2842	0.1164	0.1164	0.1185	0.1164	0.1164	1.6213	2.2858	1.647	1	0.6817	1.1058	0.1164	0.1164	0.1164	0.1164	0.1164	0.1164	0.3593	1.5003	0.2755	0.3945	2.4502	2.41
1848	1-docosahexaenoylglycerol (22:6)	Lipid	Monoacylglycerol	35153	LC/MS Neg	100001481	6150	309.222			10477810		HMDB11587	0.6996	0.3634	0.5438	0.3148	0.3737	0.3148	1.5259	3.2734	2.3909	1.548	1	1.2778	0.3148	0.3148	0.3148	0.3148	0.3148	0.3148	0.3148	0.3148	0.3148	0.3148	0.3148	0.3148
1600	1-linoleoyl-2-arachidonoyl-GPC (18:2/20:4n6)*	Lipid	Phospholipid Metabolism	52710	LC/MS Pos Late	100009131	1969	806.569			24766809			0.6796	1.0183	0.9337	0.9904	1.0096	0.9768	2.3957	1.694	1.4675	2.5946	2.148	1.84	1.445	0.708	0.8149	0.5829	0.7329	0.7263	0.5829	0.5829	0.5829	0.5829	0.5829	0.5829
1698	1-linoleoyl-GPC (18:2)	Lipid	Lysolipid	34419	LC/MS Pos Late	100001395	1465	520.34		11988421	10160888	C04100	HMDB10386	0.8963	0.8059	1.2124	1.3177	1.2474	1.0539	1.7649	1.1926	0.6896	1.3109	1.0244	1.75	0.7518	0.5369	0.3931	0.2871	0.2871	0.5769	0.6827	1.6738	0.2871	0.9756	1.1528	0.7683
1732	1-linoleoyl-GPE (18:2)*	Lipid	Lysolipid	36600	LC/MS Pos Late	100001570	1482	478.293		52925130	21403170		HMDB11507	0.7721	1.0878	0.648	0.7073	0.7077	0.0443	1.3589	1	0.3998	0.8757	0.5418	1.1438	0.0443	0.0443	0.0443	0.0443	0.0443	0.352	2.2351	2.8938	2.2818	2.4147	4.3106	3.6323
1753	1-linoleoyl-GPI (18:2)*	Lipid	Lysolipid	36594	LC/MS Neg	100001778	5494	595.289						1.0483	0.5802	1.9277	0.6343	1.9687	0.8614	1.5256	3.5422	2.2572	0.4049	1.0475	0.7847	1.5633	0.5247	0.6071	0.978	0.7221	1.0374	0.4049	0.8833	0.6007	1.105	1	3.4296
61	1-methylhistidine	Amino Acid	Histidine Metabolism	30460	LC/MS Pos Early	100001051	2755	170.092	332-80-9	92105	83153	C01152	HMDB00001	0.0999	0.0999	0.0999	0.0999	0.0999	0.0999	1	0.927	0.2895	0.2616	0.4316	0.7771	3.3684	1.164	1.3975	1.3839	3.9238	1.2591	0.0999	0.0999	0.0999	0.0999	0.0999	0.0999
2891	1-methylnicotinamide	Cofactors and Vitamins	Nicotinate and Nicotinamide Metabolism	27665	LC/MS Pos Early	55	1940	137.071	1005-24-9	10129985	8305504	C02918	HMDB00699	0.9996	0.7441	0.8812	1.1458	1.3618	1.0004	0.01	0.01	0.01	0.01	0.01	0.01	7.378	4.6126	4.798	4.1619	8.169	4.3284	0.0208	0.0388	0.0236	0.01	0.04	0.0189
1831	1-myristoleoylglycerol (14:1)	Lipid	Monoacylglycerol	34382	LC/MS Neg	100001434	5655	225.186	55030-82-5	6453334	4955718			0.4337	0.4337	0.4337	0.4337	0.4337	0.4337	0.8936	1.2662	1.5749	0.4785	0.4337	1.1064	0.4337	0.4337	0.4337	0.4337	0.4337	0.4337	0.4337	0.4337	0.4337	0.4337	0.4337	0.4337
1583	1-myristoyl-2-palmitoleoyl-GPC (14:0/16:1)*	Lipid	Phospholipid Metabolism	55003	LC/MS Pos Late	100009150	1955	704.522			24766547			0.5834	0.6222	0.8449	0.6907	0.7267	0.6442	2.2846	2.1664	1.6456	2.2787	2.6353	2.3721	0.7705	0.5124	0.4678	0.364	0.4844	0.5453	1.2139	1.462	1.1721	1.1551	1.3081	1.2252
1829	1-myristoylglycerol (14:0)	Lipid	Monoacylglycerol	35625	LC/MS Neg	100001618	6353.3	227.202	75685-84-6	79050	71382	C01885	HMDB11561	0.8072	0.659	0.6904	0.6588	1.0519	0.7457	2.1133	4.1705	3.0512	2.1915	1.7778	1.7443	0.5014	0.2172	0.272	0.2075	0.3627	0.3507	0.9481	2.6274	1.5046	1.4136	2.5076	2.1537
1542	1-oleoyl-2-linoleoyl-GPC (18:1/18:2)*	Lipid	Phospholipid Metabolism	52453	LC/MS Pos Late	100008981	2165	784.585						0.9854	1.2938	1.4881	0.9432	1.2229	0.9308	0.8168	0.8864	0.616	1.0146	1.1254	1.0728	0.9448	0.9297	0.8365	0.7227	0.836	0.8638	1.7813	2.813	2.1395	2.4255	2.9553	2.793
1595	1-oleoyl-2-linoleoyl-GPE (18:1/18:2)*	Lipid	Phospholipid Metabolism	52687	LC/MS Pos Late	100009078	2270	742.538		9546753	7825703		HMDB05349	1.2107	1.2862	1.5704	1.1171	1.3582	1.0338	1.0556	1.066	0.7712	0.9662	1.1872	0.9286	0.7999	0.6701	0.5272	0.5485	0.6824	0.7952	0.5272	0.5272	0.5272	0.5272	0.5272	0.5272
1695	1-oleoyl-GPC (18:1)	Lipid	Lysolipid	48258	LC/MS Pos Late	100001272	1540	522.355	19420-56-5	16081932	17240641		HMDB02815	1.336	1.5182	1.9076	1.5137	1.6212	1.413	1.5877	0.9672	0.6513	1.3532	1.1962	1.3672	0.8377	0.5118	0.4221	0.3375	0.3486	0.5984	0.8407	1.1498	0.6471	0.7492	1.0328	0.8483
1728	1-oleoyl-GPE (18:1)	Lipid	Lysolipid	35628	LC/MS Pos Late	100001569	1554	480.308	89576-29-4	9547071	7826021		HMDB11506	1.4799	1.4656	1.6496	1.6556	1.7838	1.3919	1.6399	1.0842	0.7647	1.469	1.3076	1.41	0.6898	0.4685	0.3325	0.3038	0.3183	0.5987	0.8105	0.9158	0.683	0.8056	1.204	0.81
1775	1-oleoyl-GPG (18:1)*	Lipid	Lysolipid	45968	LC/MS Neg	100005716	5610	509.288						1.3611	1.0887	1.363	0.9113	0.8254	1.2451	0.5433	1.4312	1.8473	0.7945	0.2821	0.7799	0.7622	0.4539	0.2526	0.7861	0.7793	0.357	3.3562	5.8814	5.1373	5.3989	8.2423	11.1984
1751	1-oleoyl-GPI (18:1)*	Lipid	Lysolipid	36602	LC/MS Neg	100001777	5599	597.305						1.2085	1.0028	1.0116	1.035	1.7393	1.2879	1.3141	1.8824	1.944	1.2687	0.5736	0.9972	1.0714	0.6211	0.5821	0.9849	0.7338	0.8797	0.7702	0.4747	0.6625	0.8295	0.9406	1.5008
1838	1-oleoylglycerol (18:1)	Lipid	Monoacylglycerol	21184	LC/MS Neg	100000924	6500	281.249	111-03-5	5283468	4446588		HMDB11567	1.3585	0.7734	0.9173	0.8802	0.9677	0.8258	1.7747	3.8616	2.5147	1.9393	1.6054	1.6293	0.2557	0.2101	0.1884	0.2492	0.2815	0.3016	1.1543	2.7609	0.8791	1.0323	4.9556	4.0271
1587	1-palmitoleoyl-2-linoleoyl-GPC (16:1/18:2)*	Lipid	Phospholipid Metabolism	52683	LC/MS Pos Late	100009075	2003	756.554			24766675			0.5247	0.5202	0.6954	0.59	0.6085	0.5536	1.347	1.2424	1.0065	1.3421	1.604	1.3759	1.2448	0.9199	0.8321	0.6251	0.7734	0.9935	0.9672	1.392	1.0367	1.0973	1.5718	1.1235
1536	1-palmitoleoyl-2-oleoyl-GPC (16:1/18:1)*	Lipid	Phospholipid Metabolism	52458	LC/MS Pos Late	100008983	2155	758.569						0.6262	0.8167	1.091	0.8071	0.9047	0.798	0.9845	1.0155	0.708	1.042	1.1271	1.0177	1.1316	0.8986	0.7664	0.6206	0.9282	0.8247	1.111	1.8749	1.1835	1.3363	1.8932	1.645
1689	1-palmitoleoyl-GPC (16:1)*	Lipid	Lysolipid	33230	LC/MS Pos Late	100001511	1450	494.324		24779461	21403152		HMDB10383	1.2803	1.4484	1.7798	1.4722	1.7742	1.4865	3.0267	1.9188	1.3025	2.2887	2.1782	2.9576	0.7197	0.4324	0.4058	0.2565	0.3183	0.5142	0.4555	0.6135	0.3444	0.4442	0.5871	0.5026
1852	1-palmitoleoylglycerol (16:1)*	Lipid	Monoacylglycerol	52431	LC/MS Neg	100008952	6094	253.217						1.3022	0.7757	1.172	1.0345	1.3073	0.5832	7.4688	6.4061	8.0926	6.305	3.8387	6.643	0.2466	0.1096	0.1579	0.1823	0.1196	0.2213	0.2026	0.7781	0.1096	0.1096	0.9655	1.2513
1584	1-palmitoyl-2-alpha-linolenoyl-GPC (16:0/18:3n3)*	Lipid	Phospholipid Metabolism	52684	LC/MS Pos Late	100009076	2034	756.554			24766646			0.6937	0.7112	1.1144	0.8231	1.0117	0.7995	2.6992	2.683	1.9004	2.5298	2.9055	2.5617	1.6681	0.9342	0.8727	0.6946	0.8835	1.0997	1.5995	1.2118	0.723	0.5858	0.9883	0.85
1532	1-palmitoyl-2-arachidonoyl-GPC (16:0/20:4)	Lipid	Phospholipid Metabolism	52462	LC/MS Pos Late	100008914	2091	782.569	35418-58-7	10747814	8923140			0.7681	1.0176	1.3515	1.0364	1.1268	1.0293	1.0078	0.8991	0.5899	1.1128	1.0887	1.0498	1.578	0.9922	0.8166	0.763	1.0786	1.1637	0.1451	0.221	0.137	0.1455	0.2518	0.2092
1555	1-palmitoyl-2-arachidonoyl-GPE (16:0/20:4)*	Lipid	Phospholipid Metabolism	52464	LC/MS Pos Late	100008990	2198	740.522		9546800	7825750		HMDB05323	0.9128	1.0608	1.2929	0.9359	1.1286	1.0468	1.2529	1.2056	0.9532	1.5588	1.4828	1.4695	0.5227	0.2885	0.3623	0.2335	0.4724	0.2786	0.2335	0.2335	0.2335	0.2335	0.2335	0.2335
1546	1-palmitoyl-2-arachidonoyl-GPI (16:0/20:4)*	Lipid	Phospholipid Metabolism	52467	LC/MS Polar	100008993	892	857.519			24767674			0.8926	1.1666	0.9644	0.8817	1.1143	0.9397	1.5636	1.3292	1.1101	1.5625	1.6759	1.3117	0.8129	0.5293	0.7273	0.5293	1	0.7911	0.5293	0.5293	0.5293	0.5293	0.5293	0.5293
1652	1-palmitoyl-2-gamma-linolenoyl-GPC (16:0/18:3n6)*	Lipid	Phospholipid Metabolism	54812	LC/MS Pos Late	100009154	2034	756.554			24766645			0.7948	0.9106	1.0702	0.9551	0.9727	0.8908	0.7641	0.7641	0.7641	0.7641	0.7641	0.7641	1.4463	1	0.9291	0.7641	0.8904	1.176	0.7641	2.0986	1.65	1.7588	2.2757	2.0687
1525	1-palmitoyl-2-linoleoyl-GPC (16:0/18:2)	Lipid	Phospholipid Metabolism	42446	LC/MS Pos Late	1537	2160	758.569	40811-94-7	5287971	4450224			0.9294	0.9096	1.0093	0.8624	0.9784	0.8455	1.1248	0.8505	0.8483	1.1563	1.2737	1.1955	1.0153	0.7005	0.7396	0.6654	0.9907	0.8723	1.8206	2.8078	2.3449	2.4111	2.8102	3.1667
1557	1-palmitoyl-2-linoleoyl-GPE (16:0/18:2)	Lipid	Phospholipid Metabolism	42449	LC/MS Pos Late	100001870	2275	716.522		9546747	7825697		HMDB05322	1.0895	1.236	1.2756	1.3016	1.4714	1.0634	1.4128	1.3575	1.1238	1.3847	1.4953	1.4634	0.5989	0.5778	0.5408	0.4138	0.5553	0.5747	0.7627	0.8877	0.695	0.6057	0.9366	0.9026
1524	1-palmitoyl-2-oleoyl-GPC (16:0/18:1)	Lipid	Phospholipid Metabolism	52461	LC/MS Pos Late	1539	2358	760.585	26853-31-6;26853-31-6	6436017	4940699			0.9495	1.1186	1.2768	0.9633	1.1163	0.9489	0.9249	0.7992	0.6797	0.9873	1.0307	1.0127	0.9516	0.7799	0.7073	0.6546	1.0197	0.7586	1.1347	1.69	1.3104	1.3431	1.5964	1.784
1550	1-palmitoyl-2-oleoyl-GPE (16:0/18:1)	Lipid	Phospholipid Metabolism	19263	LC/MS Pos Late	1526	2509	718.538	26662-94-2	5283496	4446615		HMDB05320	1.2682	1.3402	1.6737	1.3568	1.5158	1.3246	1.3213	1.2414	0.9359	1.4061	1.4917	1.4006	1.0071	0.6912	0.6488	0.5551	0.7912	0.8015	0.8662	0.9929	0.7627	0.7714	0.9294	0.9644
1548	1-palmitoyl-2-oleoyl-GPG (16:0/18:1)	Lipid	Phospholipid Metabolism	52448	LC/MS Polar	100000641	745	747.519		5283509	4446626			1.4742	1.5938	1.674	1.5205	1.7293	1.4504	0.9842	0.9646	0.722	0.9582	1.0158	0.9184	1.0567	0.5527	0.7754	0.5597	1.1483	0.8749	0.7416	1.2787	0.7414	0.7605	1.2681	1.1292
1577	1-palmitoyl-2-oleoyl-GPI (16:0/18:1)*	Lipid	Phospholipid Metabolism	52669	LC/MS Polar	100009066	893	835.534			24767668			1.8035	2.5493	2.1396	2.0367	2.3761	2.0366	1.0713	0.9939	0.7076	1.0371	1.1451	0.9239	1.1309	0.6889	0.8806	0.7044	1.432	1.0061	0.6859	0.6803	0.4815	0.4421	0.8602	0.9715
1608	1-palmitoyl-2-oleoyl-GPS (16:0/18:1)	Lipid	Phospholipid Metabolism	19261	LC/MS Pos Late	1531	2660	762.528	40290-44-6	5283499	4446618	C13880		1.015	1.1002	1.4907	1.2365	1.3884	1.1855	1.1691	1.0893	0.6197	1.0511	1.333	1.3245	1.2487	0.7924	0.7754	0.6261	0.6616	0.985	0.3072	0.4163	0.3177	0.3392	0.3795	0.3004
1537	1-palmitoyl-2-palmitoleoyl-GPC (16:0/16:1)*	Lipid	Phospholipid Metabolism	52470	LC/MS Pos Late	100008984	2160	732.554						0.9775	1.2437	1.415	1.1778	1.3515	1.0375	1.1785	1.2001	0.9858	1.4699	1.5532	1.3927	0.9462	0.6882	0.6645	0.624	0.8411	0.7055	0.7453	1.0479	0.8174	0.7396	0.9624	1.0142
1574	1-palmitoyl-2-stearoyl-GPC (16:0/18:0)	Lipid	Phospholipid Metabolism	52616	LC/MS Pos Late	100008921	2653	762.601	59403-51-9		24766643			0.5942	0.6882	0.8886	0.7147	0.8131	0.6796	1.2532	1.1912	0.8412	1.3592	1.4018	1.4034	1.1114	0.5889	0.6592	0.4722	0.7213	0.6987	2.7646	4.3237	3.1646	3.2011	4.4001	4.3061
1686	1-palmitoyl-GPC (16:0)	Lipid	Lysolipid	33955	LC/MS Pos Late	100001263	1525	496.34	17364-16-8	86554	78064		HMDB10382	1.739	2.0557	2.5185	2.1245	2.2895	2.11	2.3073	1.476	0.9242	1.8999	1.7839	1.6959	1.0758	0.6407	0.5787	0.4378	0.5198	0.8002	0.4476	0.5231	0.2939	0.3614	0.3646	0.3257
1723	1-palmitoyl-GPE (16:0)	Lipid	Lysolipid	35631	LC/MS Pos Late	100001567	1544	454.293		9547069	7826019		HMDB11503	1.4341	1.5517	1.9276	1.7089	1.946	1.5778	1.7936	1.3894	1	1.8033	1.7263	1.4734	0.4559	0.3275	0.2385	0.187	0.2213	0.4126	0.0622	0.0103	0.0346	0.0103	0.0703	0.0383
1770	1-palmitoyl-GPG (16:0)*	Lipid	Lysolipid	45970	LC/MS Neg	100005717	5570	483.273		3300276	2548639			1.5049	1.1364	1.2676	1.0062	1.8344	1.3549	0.8373	1.1429	1.3275	1	0.5574	0.8052	0.2523	0.1749	0.1749	0.1749	0.1779	0.1749	0.5765	0.1749	0.6903	0.7027	0.1749	1.4989
1746	1-palmitoyl-GPI (16:0)*	Lipid	Lysolipid	35305	LC/MS Neg	100001655	5564	571.289					HMDB61695	1.5767	1.5372	1.425	1.7074	2.8557	1.809	1.354	2.0179	1.9411	1.4975	0.6987	0.9304	1.2268	0.7059	0.7923	1.018	0.982	0.9547	0.6643	0.4869	0.6579	0.5873	0.449	0.7986
1833	1-palmitoylglycerol (16:0)	Lipid	Monoacylglycerol	21127	LC/MS Neg	100000827	6400	255.233	542-44-9	14900	14201		HMDB31074	1.5967	0.8745	1.2237	1.0157	1.0919	0.9315	1.3363	1.9931	1.6523	1.1911	0.9843	1.0198	0.3482	0.2731	0.2487	0.3264	0.413	0.395	0.5006	1.1033	0.7509	0.7806	1.2386	1.1661
1832	1-pentadecanoylglycerol (15:0)	Lipid	Monoacylglycerol	47898	LC/MS Neg	100001431	6200	241.217		190750	165667			1.7135	0.94	1.1199	0.9411	1.7817	0.9704	1.1724	2.0997	1.6873	1.5089	1.5201	0.9167	0.5002	0.3516	0.5335	0.4582	0.6412	0.6707	0.976	2.2455	1.024	0.698	1.4663	1.7928
1527	1-stearoyl-2-arachidonoyl-GPC (18:0/20:4)	Lipid	Phospholipid Metabolism	42450	LC/MS Pos Late	100001869	2300	810.601	35418-59-8	16219824	17347139			0.7858	0.9027	1.1757	0.7694	0.9349	0.8614	1.858	1.5671	1.114	2.0459	1.9695	2.0596	1.0065	0.8275	0.6936	0.4632	0.6405	0.7313	0.6423	1.1123	0.9935	1.0147	1.6175	1.2287
1552	1-stearoyl-2-arachidonoyl-GPE (18:0/20:4)	Lipid	Phospholipid Metabolism	52447	LC/MS Pos Late	100008977	2424	768.554		5289133	4451158			0.8818	1.0161	1.2362	1.0387	1.1211	0.9839	1.905	1.5993	1.2519	2.2016	2.0658	2.0714	1.356	0.8924	0.9234	0.7309	1.2055	0.9763	0.1188	0.1445	0.1288	0.1231	0.1046	0.1844
1615	1-stearoyl-2-linoleoyl-GPS (18:0/18:2)	Lipid	Phospholipid Metabolism	53009	LC/MS Pos Late	100000642	2689	788.544		9547091	7826041			0.7704	0.7316	1.2075	1.0829	1.2306	0.9753	0.605	0.7066	0.4588	0.6695	0.7742	0.4795	1.5929	0.9999	1.0001	0.9492	1.2289	1.5263	1.5973	0.7128	1.1943	1.5941	2.1588	1.5662
1528	1-stearoyl-2-oleoyl-GPC (18:0/18:1)	Lipid	Phospholipid Metabolism	52438	LC/MS Pos Late	100008904	2644	788.616	56421-10-4		24766704			0.6231	0.7243	0.9488	0.7729	0.8343	0.7124	0.8703	0.7831	0.5596	0.9982	1.0266	1.0012	1.6833	1.0636	0.9988	0.7865	1.0978	1.1732	5.859	8.0262	6.0885	6.3579	7.6067	7.7735
1554	1-stearoyl-2-oleoyl-GPE (18:0/18:1)	Lipid	Phospholipid Metabolism	42448	LC/MS Pos Late	100001856	2858	746.569						0.8539	0.9023	1.1015	0.957	1.0814	0.9033	0.9318	0.8647	0.6285	1.1374	1.0751	1.043	1.1363	0.725	0.696	0.5802	0.8604	0.8619	2.1734	2.7339	1.9971	2.0677	2.8137	2.7979
1581	1-stearoyl-2-oleoyl-GPG (18:0/18:1)	Lipid	Phospholipid Metabolism	52623	LC/MS Polar	100001866	717	775.549						1.3587	1.3664	1.4755	1.4017	1.5622	1.3153	0.7816	0.7482	0.5611	0.8471	0.8177	0.8334	1.8512	1	1.3566	0.9807	1.9971	1.4175	0.7977	1.7551	0.6123	0.5345	0.5345	0.6272
1529	1-stearoyl-2-oleoyl-GPI (18:0/18:1)*	Lipid	Phospholipid Metabolism	52726	LC/MS Polar	100009181	922	863.566						0.9301	1.058	1.0581	1.0288	1.2085	0.9809	0.5444	0.5594	0.3804	0.5708	0.6506	0.4719	1.059	0.6547	0.8162	0.6044	1.2194	1.0191	1.3515	1.4563	1.1173	0.9615	2.0593	1.9499
1680	1-stearoyl-2-oleoyl-GPS (18:0/18:1)	Lipid	Phosphatidylserine (PS)	19265	LC/MS Pos Late	100000639	3000	790.559		9547087	7826037			0.831	0.8172	1.1791	0.9872	1.0762	0.9062	0.6789	0.6735	0.4569	0.7377	0.938	0.8443	1.5576	0.9956	1.0044	0.7385	1.0989	1.2972	2.1296	2.9254	2.1361	2.1986	3.1798	2.7008
1693	1-stearoyl-GPC (18:0)	Lipid	Lysolipid	33961	LC/MS Pos Late	100001271	1606	524.371	19420-57-6	497299	435389		HMDB10384	0.6308	0.85	0.9871	0.8561	1.0572	0.8253	1.5754	1.1368	0.6867	1.6168	1.402	1.3339	0.535	0.341	0.2779	0.2026	0.2416	0.3989	1.2682	1.5075	1.0906	1.112	1.3586	1.0129
1726	1-stearoyl-GPE (18:0)	Lipid	Lysolipid	42398	LC/MS Pos Late	100001461	1626	482.324	69747-55-3	9547068	7826018		HMDB11130	1.2047	1.2696	1.5547	1.593	1.7843	1.2732	1.8463	1.4512	1.0942	2.1927	1.9839	1.3617	0.9058	0.5567	0.4527	0.3726	0.4257	0.7408	0.3162	0.3297	0.2423	0.2746	0.3044	0.3077
1749	1-stearoyl-GPI (18:0)	Lipid	Lysolipid	19324	LC/MS Neg	100000656	5794.3	599.32	796963-93-4		21403067		HMDB61696	0.4677	0.6042	0.5178	0.7818	1.3659	0.9966	0.6062	0.9363	1.0034	1.0184	0.4076	0.5375	1.2718	0.7827	0.6504	1.0166	1.0145	0.9767	2.5423	2.3388	2.0678	2.6737	2.3015	4.6358
1759	1-stearoyl-GPS (18:0)*	Lipid	Lysolipid	45966	LC/MS Pos Late	100004327	1634	526.314		9547101	7826051			0.7301	1.0151	1.0857	0.4888	1.1516	0.4888	0.8919	0.6792	0.4967	0.9152	1	1.061	0.8811	0.7038	0.7198	0.4888	0.8686	0.4888	1.1794	2.892	1.974	1.947	2.5796	2.8093
1082	10-heptadecenoate (17:1n7)	Lipid	Long Chain Fatty Acid	33971	LC/MS Neg	100001278	5555	267.233	29743-97-3	5312435	4471860		HMDB60038	2.3825	1.1906	1.5866	1.471	1.5685	1.3402	0.9198	1.9212	1.3875	1.0179	0.8669	0.7568	0.9253	0.5107	0.6941	0.8022	0.717	1.0314	0.5617	0.9821	0.6223	0.6978	1.313	1.1695
1092	10-nonadecenoate (19:1n9)	Lipid	Long Chain Fatty Acid	33972	LC/MS Neg	100001277	5780	295.264	73033-09-7	5312513	4471938		HMDB13622	2.7797	1.0877	1.8053	1.1544	1.1744	1.1941	0.9755	1.9535	1.5282	1	0.801	1.0435	0.9817	0.7442	0.7161	1.2806	0.7483	0.9969	0.7033	0.8835	0.7033	0.7033	0.9457	0.7033
1185	17-methylstearate	Lipid	Fatty Acid, Branched	38296	LC/MS Neg	100002356	5993	297.28	2724-59-6	3083779	2340933			1.2359	0.4027	1.7859	0.655	0.7126	1.2178	0.6058	1.1686	1.0532	0.8627	0.6822	0.6998	0.9372	1.0129	0.7784	1.9141	1.0227	1.3485	0.4027	0.6753	1.3983	0.4027	1	0.4027
2778	2'-deoxyadenosine 5'-monophosphate	Nucleotide	Purine Metabolism, Adenine containing	46333	LC/MS Neg	100000485	1315	330.061	653-63-4	12599	601	C00360	HMDB00905	0.2363	0.2363	0.2363	0.2363	0.2363	0.2363	1.0778	1.4408	1.4042	1.0518	0.9482	0.2363	1.0756	0.4674	0.7062	0.5232	1.1815	0.4368	0.2363	0.2363	0.2363	0.2363	0.2363	0.2363
2809	2'-deoxyguanosine	Nucleotide	Purine Metabolism, Guanine containing	1411	LC/MS Neg	348	1751	266.089	961-07-9	187790	163230	C00330	HMDB00085	1.0311	0.4258	0.4258	1.553	2.5421	1	0.4258	0.4258	0.4258	0.4258	0.4258	10.1793	0.8958	0.5817	0.5239	0.4287	1.4705	1.4356	0.5572	0.4258	0.4258	0.4258	0.4258	0.4258
2744	2'-deoxyinosine	Nucleotide	Purine Metabolism, (Hypo)Xanthine/Inosine containing	15076	LC/MS Neg	100000135	1688	251.079	890-38-0	65058	58569	C05512	HMDB00071	1.4567	1.2854	1.3887	1.2291	1.3824	1.0998	0.5297	0.6513	0.5645	0.436	0.3158	2.8618	1.5844	0.8525	0.8725	1	1.4185	1.2218	0.746	0.3158	0.4446	0.3601	0.3158	0.3158
2839	2'-deoxyuridine	Nucleotide	Pyrimidine Metabolism, Uracil containing	1412	LC/MS Polar	536	1100	273.073	951-78-0	13712	13118	C00526	HMDB00012	1.1957	0.9167	1.2291	0.8256	1.0833	0.8445	0.379	0.379	0.379	0.379	0.379	0.379	0.3898	0.399	0.4999	0.4366	0.379	0.8159	2.0131	2.8265	1.2596	1.4342	1.3698	1.1145
861	2,3-diphosphoglycerate	Carbohydrate	Glycolysis, Gluconeogenesis, and Pyruvate Metabolism	15664	LC/MS Neg	1227	555	264.952	102783-53-9	186004	161681	C01159	HMDB01294	0.7186	0.7186	0.7186	1.3014	0.9635	0.7432	0.9014	0.9176	0.7186	1.8093	1.702	0.7186	0.8217	0.7559	2.3146	1.1975	0.7186	3.1932	1.461	2.9273	0.8026	0.9706	0.7186	1.0294
88	2-aminoadipate	Amino Acid	Lysine Metabolism	6146	LC/MS Pos Early	381	1912	162.076	542-32-5;1118-90-7	469	456	C00956	HMDB00510	0.9776	0.6527	0.7441	1.0109	1.5406	0.9891	0.6621	1.1268	0.926	0.5328	0.6974	0.5923	2.8926	1.3656	1.4826	1.5768	2.8713	1.5081	0.5328	0.5328	0.5328	0.5328	0.5328	0.5328
1844	2-arachidonoylglycerol (20:4)	Lipid	Monoacylglycerol	19266	LC/MS Neg	100000584	6170	303.233	53847-30-6	5282280	4445451	C13856	HMDB04666	0.6217	0.6217	0.6217	0.6217	0.6217	0.6217	1.0829	1.6074	0.9171	0.6217	0.6217	0.6217	0.6217	0.6217	0.6217	0.6217	0.6217	0.6217	0.6217	0.6217	0.6217	0.6217	0.6217	0.6217
1198	2-hydroxyglutarate	Lipid	Fatty Acid, Dicarboxylate	37253	LC/MS Polar	100002070	3352.8	147.03	40951-21-1	43	42	C02630	HMDB00606	1.4119	1.385	1.6893	0.9892	2.1857	1.218	0.9186	1.0647	1.3763	0.6232	1.0108	0.8003	1.6414	0.5081	0.597	0.7551	1.474	0.4348	0.3176	0.3176	0.3176	0.3378	0.3176	0.3176
1339	2-hydroxypalmitate	Lipid	Fatty Acid, Monohydroxy	35675	LC/MS Neg	100001579	5511.2	271.228	764-67-0	92836	83805		HMDB31057	0.5434	0.3831	0.465	0.2745	0.3056	0.283	0.9671	1.7355	1.4178	0.9146	0.9548	0.4284	1.2035	0.7177	0.8947	1.1674	1.3546	1.0936	1.0329	2.2598	1.2028	1.4444	3.0021	2.326
1340	2-hydroxystearate	Lipid	Fatty Acid, Monohydroxy	17945	LC/MS Neg	1239	5695	299.259	629-22-1	69417	62625	C03045		0.5217	0.4559	0.4329	0.345	0.4098	0.4171	0.6584	1.3634	1.1417	0.9077	0.8111	0.477	1.2664	0.7555	0.9985	1.2023	1.4684	1.0015	1.999	5.6338	2.8658	3.5292	7.0883	5.5653
1841	2-linoleoylglycerol (18:2)	Lipid	Monoacylglycerol	32506	LC/MS Neg	100000987	6250	279.233	3443-82-1	5365676	4517636		HMDB11538	0.9336	0.6593	1.2552	0.7781	1.0664	0.7103	2.2548	3.5748	2.8927	1.9086	1.4542	1.8403	0.3609	0.3133	0.3193	0.3308	0.3446	0.3048	0.295	1.2396	0.8976	1.2459	2.3884	3.0841
302	2-methylbutyrylcarnitine (C5)	Amino Acid	Leucine, Isoleucine and Valine Metabolism	45095	LC/MS Pos Early	100001509	3035	246.17	31023-25-3	6426901	4932320		HMDB00378	1.5429	1.3028	1	1.965	2.5009	1.889	0.4994	0.5462	0.6712	0.4282	0.5044	0.3979	4.1541	1.7231	2.1062	1.8043	3.7473	1.638	0.1943	0.1915	0.1274	0.1274	0.3265	0.1512
1059	2-methylcitrate/homocitrate	Energy	TCA Cycle	52282	LC/MS Neg	100008929	575	205.035						0.2343	0.1031	0.1031	0.1031	0.2161	0.1031	0.6781	0.7148	1.0648	0.6569	1	0.5589	2.3021	1.4148	1.2332	1.4336	1.7351	2.1718	0.1031	0.1031	0.1031	0.1031	0.1031	0.1031
1830	2-myristoylglycerol (14:0)	Lipid	Monoacylglycerol	34383	LC/MS Neg	100001408	6230	227.202	27214-38-6	137938	121585			1	0.4872	0.7012	0.802	1.2597	0.6175	3.2763	7.675	5.1029	3.2189	2.6024	3.3698	0.5276	0.1202	0.3952	0.1202	0.1202	0.4065	0.1202	2.4101	0.3111	0.9971	2.5469	2.0857
1839	2-oleoylglycerol (18:1)	Lipid	Monoacylglycerol	21232	LC/MS Neg	100000943	6300	281.249	3443-84-3	5319879	4478086			1.5969	0.8913	1.1818	0.8651	0.9533	0.8175	3.49	5.5944	4.3656	2.8387	1.8709	2.287	0.2675	0.1608	0.1437	0.2655	0.2103	0.1955	0.9259	2.5897	0.7709	1.0467	4.5493	4.8028
1690	2-palmitoleoyl-GPC (16:1)*	Lipid	Lysolipid	35819	LC/MS Pos Late	100001561	1425	494.324			21403164			1.138	0.9415	1.2458	1.2175	1.0493	0.932	1.8649	1.4304	0.9183	1.4434	1.3232	2.8189	0.859	0.6003	0.5221	0.4588	0.4321	0.8066	0.7587	1.2609	0.8048	0.9507	1.4185	1.286
1853	2-palmitoleoylglycerol (16:1)*	Lipid	Monoacylglycerol	52432	LC/MS Neg	100008953	6016	253.217						1.2042	0.62	0.859	0.7416	1.1593	0.9568	5.925	13.6105	9.5561	6.7212	3.2853	4.3401	0.3472	0.0723	0.0917	0.2495	0.0723	0.1369	0.0723	0.5667	0.0723	0.0723	1.5243	1.0432
1687	2-palmitoyl-GPC (16:0)*	Lipid	Lysolipid	35253	LC/MS Pos Late	100001562	1505	496.34		15061532	21403165		HMDB61702	1.2318	1.1532	1.4374	1.4209	1.5109	0.995	1.5658	1.2991	0.8574	1.5874	1.5974	1.8759	1.0684	0.7253	0.7251	0.5238	0.577	0.982	0.4235	0.7362	0.5355	0.4945	1.005	0.7787
1834	2-palmitoylglycerol (16:0)	Lipid	Monoacylglycerol	33419	LC/MS Neg	100001048	6300	255.233	23470-00-0	123409	110006		HMDB11533	2.275	1.0842	1.6867	1.2414	1.3958	1.1564	2.0381	3.0846	2.3811	1.5383	1.2129	1.3615	0.3095	0.2177	0.1674	0.3136	0.283	0.2749	0.4275	0.8442	0.4227	0.6681	0.6824	0.9158
1727	2-stearoyl-GPE (18:0)*	Lipid	Lysolipid	41220	LC/MS Neg	100003901	6350	480.31			24769218			1.1443	0.7529	0.8394	1.0834	1.6619	1.5111	1.7767	2.503	1.3481	1.9234	0.9166	1.2803	0.8717	0.5818	0.4442	0.6913	0.335	0.5942	0.335	0.335	0.335	0.335	0.335	0.335
2907	3'-dephosphocoenzyme A	Cofactors and Vitamins	Pantothenate and CoA Metabolism	18289	LC/MS Neg	100000138	2013	686.142	3633-59-8	444485	392407	C00882	HMDB01373	1.8866	1.2863	2.0183	1.757	1.7341	1.7108	0.2348	0.1678	0.3385	0.1678	0.1678	1.447	0.8116	0.473	0.1678	0.6569	1	1.1497	0.1678	0.1678	0.2499	0.1678	0.1678	0.3465
135	3-(4-hydroxyphenyl)lactate	Amino Acid	Phenylalanine and Tyrosine Metabolism	32197	LC/MS Neg	240	1379	181.051	6482-98-0	9378	9010	C03672	HMDB00755	0.7989	0.6905	0.9342	0.7814	0.9932	0.9104	2.5346	2.3369	2.1	1.5204	1.7805	2.2516	1.3255	0.935	0.7848	0.8133	1.0068	1.2673	0.6905	0.6905	0.6905	0.6905	0.6905	0.6905
1941	3-hydroxy-3-methylglutarate	Lipid	Mevalonate Metabolism	531	LC/MS Polar	112	2700	161.046	503-49-1	1662	4573695	C03761	HMDB00355	0.098	0.0795	0.1177	0.0936	0.2892	0.1147	6.6853	9.8646	12.1502	5.7305	6.8636	5.9616	3.463	1.5563	1.8206	1.7047	4.3019	1.8862	0.3189	0.4309	0.4366	0.4157	0.3509	0.4437
1298	3-hydroxybutyrylcarnitine (1)	Lipid	Fatty Acid Metabolism(Acyl Carnitine)	43264	LC/MS Pos Early	100003926	2400	248.149		53481617			HMDB13127	1.8692	0.6887	0.9119	1.3951	1.4623	1.5862	0.6887	0.9278	0.9261	0.6887	0.6887	0.6887	1.7448	1.0722	0.7875	0.7587	1.8432	0.7601	0.6887	0.6887	0.6887	0.6887	0.6887	0.6887
1299	3-hydroxybutyrylcarnitine (2)	Lipid	Fatty Acid Metabolism(Acyl Carnitine)	52984	LC/MS Pos Early	100009271	2340	248.149						1.4579	0.2208	0.6341	0.9957	1.4752	1.0043	0.2208	0.2208	0.3794	0.2208	0.2677	0.2208	1.8033	0.778	1.1018	1.0467	1.791	0.6206	0.2208	0.2208	0.2208	0.2208	0.2208	0.2208
315	3-hydroxyisobutyrate	Amino Acid	Leucine, Isoleucine and Valine Metabolism	1549	LC/MS Polar	111	1619	103.04	2068-83-9	87	10140307	C06001	HMDB00336	0.557	0.557	0.557	0.557	0.557	0.557	1.1977	1.428	0.557	0.557	0.7984	1	0.9374	0.557	0.557	0.557	1.078	0.557	0.557	0.557	0.557	0.557	0.557	0.557
62	3-methylhistidine	Amino Acid	Histidine Metabolism	15677	LC/MS Pos Early	100000042	2670	170.092	368-16-1	64969	58494	C01152	HMDB00479	0.7362	0.7362	0.7362	0.7362	0.7362	0.7362	0.7362	0.7362	0.7362	0.7362	0.7362	0.7362	2.0047	0.7362	0.9154	0.7363	1.7699	1.0846	0.7362	0.7362	0.7362	0.7362	0.7362	0.7362
867	3-phosphoglycerate	Carbohydrate	Glycolysis, Gluconeogenesis, and Pyruvate Metabolism	1414	LC/MS Neg	132	583	184.986	80731-10-8	724	10669764	C00597	HMDB00807	0.3405	0.2645	0.3288	0.8259	0.9009	0.4785	1.3151	1.0991	0.8417	1.2361	1.3134	0.5615	0.6952	0.7926	1.6073	0.8818	0.6482	1.3307	1.8022	2.3032	2.6108	1.5122	1.2768	1.7152
39	3-sulfo-L-alanine	Amino Acid	Alanine and Aspartate Metabolism	47089	LC/MS Polar	382	2890	167.997	498-40-8	72886	65718	C00506	HMDB02757	1.1635	0.961	1.1958	0.9969	1.0031	0.648	0.648	0.648	0.648	0.648	0.648	0.648	0.648	0.648	0.648	0.648	0.648	0.648	0.648	0.648	0.648	0.648	0.648	0.648
2841	3-ureidopropionate	Nucleotide	Pyrimidine Metabolism, Uracil containing	3155	LC/MS Pos Early	1053	875	133.061	462-88-4	111	109	C02642	HMDB00026	0.7267	0.7267	0.7267	0.7267	0.7267	0.7267	0.7267	0.7267	0.7267	0.7267	0.7267	0.7267	1.6426	0.7267	1.0214	0.8498	1.2236	0.9786	0.7267	0.7267	0.7267	0.7267	0.7267	0.7267
413	4-acetamidobutanoate	Amino Acid	Polyamine Metabolism	1558	LC/MS Pos Early	1113	1350	146.081	3025-96-5	18189	17180	C02946	HMDB03681	0.4468	0.4468	0.4468	0.4468	0.4468	0.4468	0.4468	0.7525	1.0278	0.4468	0.6816	0.4468	1.7316	0.8115	0.9722	1.0405	1.6764	1.0584	0.4468	0.4468	0.4468	0.4468	0.4468	0.4468
418	4-guanidinobutanoate	Amino Acid	Guanidino and Acetamido Metabolism	15681	LC/MS Pos Early	100000096	2320	146.092	463-003;463-00-3	500	486	C01035	HMDB03464	0.7805	0.2656	0.4905	0.8448	0.9299	0.6465	1.128	2.0494	2.0975	0.9274	1.1261	0.8864	2.9191	0.9825	1.2036	1.0175	2.2866	1.0764	0.8043	1.2196	0.7958	0.4582	1.6795	1.7898
78	4-imidazoleacetate	Amino Acid	Histidine Metabolism	32349	LC/MS Pos Early	100001207	2055	127.05	645-65-8	96215	86856	C02835	HMDB02024	0.1699	0.1699	0.1699	0.1699	0.1699	0.1699	1.6853	2.451	1.8012	0.8675	1.3707	1.19	0.1699	0.1699	0.1699	0.1699	0.1745	0.1699	0.32	0.898	0.6074	0.1699	1.102	0.1699
2949	5-aminolevulinate	Cofactors and Vitamins	Hemoglobin and Porphyrin Metabolism	2290	LC/MS Pos Early	1306	2049	132.066	5451-09-02	137	134	C00430	HMDB01149	1.2224	0.6557	1.2294	0.8025	1.1515	0.8315	1.7939	2.0429	1.2901	0.8041	0.9385	1.5322	1.0029	0.9971	0.6097	0.56	1.5737	0.7503	0.56	0.56	0.56	0.56	0.56	0.56
102	5-aminovalerate	Amino Acid	Lysine Metabolism	18319	LC/MS Pos Early	100000454	2220	118.086	660-88-8	138	135	C00431	HMDB03355	1.1603	0.9212	0.723	1.3563	1.5987	1.1222	0.723	0.723	1	0.723	0.7991	0.723	0.723	0.723	0.723	0.723	0.9742	0.723	0.723	0.723	0.723	0.723	0.723	0.723
1073	5-dodecenoate (12:1n7)	Lipid	Medium Chain Fatty Acid	33968	LC/MS Neg	100001232	5224	197.155	2430-94-6	5312378	4471803		HMDB00529	2.0217	1.3907	2.2511	2.6694	3.3045	2.0475	0.474	0.7662	1.0629	0.4468	0.5381	0.8553	0.9371	0.7316	0.8098	0.4823	1.2486	0.6984	0.7082	2.9217	0.7875	2.4609	4.0519	4.4153
86	5-hydroxylysine	Amino Acid	Lysine Metabolism	15685	LC/MS Pos Early	100000054	2790	163.108	13204-98-3	1029	1002	C16741	HMDB00450	0.6456	0.6456	0.6456	0.6456	0.6456	0.6456	0.6456	0.6456	0.6456	0.6456	0.6456	0.6456	1.5963	0.6456	0.6456	0.7742	1.2907	1	0.6456	0.6456	0.6456	0.6456	0.6456	0.6456
2939	5-methyltetrahydrofolate (5MeTHF)	Cofactors and Vitamins	Folate Metabolism	18330	LC/MS Neg	1244	1820	458.179	68703-91-3;68792-52-9	146	143	C00440	HMDB01396	1.025	0.3763	0.506	1.2467	1.2992	0.7426	0.1268	0.3349	0.339	0.1268	0.1666	0.1268	2.7551	0.975	1.3756	1.1998	1.8178	2.0321	0.1268	0.1268	0.1268	0.1268	0.1268	0.1268
409	5-methylthioadenosine (MTA)	Amino Acid	Polyamine Metabolism	1419	LC/MS Pos Early	212	2752	298.097	2457-80-9	439176	388321	C00170	HMDB01173	1.0215	0.7535	0.8989	1.1378	1.3163	0.753	1.3933	2.2778	2.6785	1.2383	1.6049	2.1355	1.7987	0.6515	1	0.8276	1.9252	0.3813	0.4942	0.9553	0.5424	0.5353	0.6264	0.3813
2828	5-methyluridine (ribothymidine)	Nucleotide	Pyrimidine Metabolism, Uracil containing	35136	LC/MS Neg	100001446	1778.1	257.078	1463-10-1	445408	393058		HMDB00884	1.2558	0.5262	0.6581	1.2655	1.3582	0.8926	0.3165	0.416	0.4995	0.2155	0.2155	0.2155	2.1133	1.0634	1.2825	1.1071	2.5337	1	0.2155	0.2155	0.5151	0.2155	0.2155	0.2155
428	5-oxoproline	Amino Acid	Glutathione Metabolism	1494	LC/MS Neg	1021	738.5	128.035	98-79-3	7405	7127	C01879	HMDB00267	0.9478	0.6604	0.8026	1.005	1.3883	0.9961	1.0039	1.2765	1.0188	0.9254	0.8003	1.0185	1.2081	0.4354	0.6357	0.5324	1.0909	0.617	1.2341	1.8347	0.8924	0.6124	1.7412	1.3071
880	5-phosphoribosyl diphosphate (PRPP)	Carbohydrate	Pentose Phosphate Pathway	36840	LC/MS Neg	166	570	308.978	108321-05-7	7339	1012	C00119	HMDB00280	0.2854	0.2854	0.2854	0.2854	0.2854	0.2854	0.3662	0.4009	0.4711	0.3121	0.2854	0.8124	4.198	1.8796	2.3224	2.1948	6.2326	1.1876	0.2854	0.2854	0.2854	0.2854	0.2854	0.2854
876	6-phosphogluconate	Carbohydrate	Pentose Phosphate Pathway	15442	LC/MS Neg	100000341	583.9	275.017	921-62-0;53411-70-4	91493	82615	C00345	HMDB01316	0.9382	0.3994	0.466	1.0245	1.0996	0.6978	0.2315	0.2278	0.2125	0.1952	0.2435	0.9755	1.3154	1.0977	1.5241	0.9508	1.4479	1.0832	2.1834	3.4402	6.2995	5.058	0.9155	1.2869
1996	7-hydroxycholesterol (alpha or beta)	Lipid	Sterol	47890	LC/MS Pos Late	100005999	1930	367.336						0.5746	0.5746	0.5746	0.5746	0.5746	0.5746	0.8364	0.8032	0.7973	1.1623	1.0781	1.0335	1.4959	1	0.8281	0.5746	1.497	1.174	0.7871	0.5746	1.1307	0.8553	1.3721	0.927
2795	7-methylguanine	Nucleotide	Purine Metabolism, Guanine containing	35114	LC/MS Pos Early	100001456	2175	166.072	578-76-7	11361	10883	C02242	HMDB00897	0.7582	0.4351	0.4351	0.4351	1.0304	0.5053	0.7703	0.9696	1.2543	0.4351	0.6424	0.4351	0.4351	0.4351	0.4351	0.4351	0.4351	0.4351	3.48	5.4888	2.8067	3.667	0.4351	0.4351
1297	acetylcarnitine	Lipid	Fatty Acid Metabolism(Acyl Carnitine)	32198	LC/MS Pos Early	100000802	2282	204.123	5080-50-2	1	5406074	C02571	HMDB00201	0.8072	0.3616	0.5146	0.5615	0.6227	0.5269	1.0588	1.8824	1.6053	0.9412	1.063	1.2003	4.0621	1.475	2.2401	1.5183	4.8786	1.2598	0.0771	0.0771	0.0797	0.0771	0.1342	0.1729
1061	acetylphosphate	Energy	Oxidative Phosphorylation	15488	LC/MS Polar	1211	4013.9	138.98	94249-01-1	186	181	C00227	HMDB01494	0.2466	0.2466	0.2673	0.2466	0.784	0.6009	1.2981	1.2288	0.7917	1.4312	1.1984	0.7814	0.8016	0.4189	1.2897	0.5189	0.2466	0.6724	1.4131	1.9149	1.7613	1.6793	0.2466	1.6575
1040	aconitate [cis or trans]	Energy	TCA Cycle	46173	LC/MS Neg	100001359	580	173.009				C00417	HMDB00072	1.5825	1.0057	1.0066	0.9943	1.0648	1.0177	2.2841	2.8448	2.2777	1.8855	1.7971	1.9495	0.8268	0.7212	0.6874	0.7803	1.9301	0.8164	0.5084	0.7888	0.597	0.5081	0.6542	0.9124
2760	adenine	Nucleotide	Purine Metabolism, Adenine containing	554	LC/MS Pos Early	880	2221	136.062	73-24-5	190	185	C00147	HMDB00034	1.6253	0.6838	1.1085	0.8702	0.8373	0.5913	0.6272	0.9744	1.5443	0.9249	1.0256	0.7748	1.0556	0.4496	0.5628	0.5234	1.5048	0.7316	77.8873	181.216	87.3005	108.501	111.039	148.382
2759	adenosine	Nucleotide	Purine Metabolism, Adenine containing	555	LC/MS Pos Early	798	2169	268.104	58-61-7	60961	54923	C00212	HMDB00050	1.4561	0.9352	1.2479	1.0429	1.1444	0.9022	0.5869	1.0019	0.6394	0.3679	0.4431	0.4769	0.8909	0.6158	0.7751	0.9981	2.1208	0.6017	5.6995	7.3873	4.7542	3.8835	3.4931	4.1641
2755	adenosine 3',5'-cyclic monophosphate (cAMP)	Nucleotide	Purine Metabolism, Adenine containing	2831	LC/MS Neg	207	1952.2	328.045	60-92-4	6076	268	C00575	HMDB00058	0.5798	0.5798	0.5798	0.5798	0.5798	0.5798	0.5798	1.1807	0.7797	0.7367	0.7413	1.4589	1.9525	0.5798	1	0.6675	1.4905	1.0719	0.5798	0.5798	0.5798	0.5798	0.5798	0.5798
2753	adenosine 3'-monophosphate (3'-AMP)	Nucleotide	Purine Metabolism, Adenine containing	35142	LC/MS Neg	100001449	1245	346.056	84-21-9	41211	10463793	C01367	HMDB03540	0.4538	0.4538	0.4538	0.4538	0.4538	0.4538	2.1255	1	0.589	3.0005	1.6453	1.1641	0.5111	0.4538	0.4538	0.4538	0.4538	0.4701	0.4538	0.4538	0.4538	0.4538	0.4538	0.4538
2751	adenosine 5'-diphosphate (ADP)	Nucleotide	Purine Metabolism, Adenine containing	3108	LC/MS Neg	208	680	426.022	20398-34-9	6022	5800	C00008	HMDB01341	0.1456	0.1456	0.1456	0.8498	0.7418	0.4947	1.0343	5.1508	1.4145	2.8281	4.2045	0.1456	8.819	0.9625	2.9831	0.9657	1.8533	1.654	0.8585	0.572	0.2707	0.1456	0.1456	0.1456
2899	adenosine 5'-diphosphoribose (ADP-ribose)	Cofactors and Vitamins	Nicotinate and Nicotinamide Metabolism	558	LC/MS Neg	215	920	558.064	68414-18-6	192	3674071	C00301	HMDB01178	1.0847	0.6442	0.8272	0.7424	1.0026	0.8209	1.2278	0.681	0.1706	1.063	0.9974	1.3609	1.5222	1.0464	0.6829	0.8748	1.4919	1.1763	0.1706	0.1706	0.1706	0.1706	0.1706	0.1706
2752	adenosine 5'-monophosphate (AMP)	Nucleotide	Purine Metabolism, Adenine containing	32342	LC/MS Neg	209	822	346.056	149022-20-8	6083	10239183	C00020	HMDB00045	0.1285	0.0704	0.0848	0.1217	0.1551	0.0938	8.3323	11.6623	12.2907	9.2138	9.5739	3.335	6.3452	2.3448	3.8338	2.7598	8.4763	1.8449	0.0697	0.0738	0.0723	0.0605	0.0656	0.0636
2758	adenylosuccinate	Nucleotide	Purine Metabolism, Adenine containing	18360	LC/MS Neg	1303	560	230.53	19046-78-7	195	190	C03794	HMDB00536	0.2829	0.2829	0.2829	0.2829	0.2829	0.2829	1.0157	0.2829	0.2829	0.2829	0.7484	1.0334	1.7683	0.2829	0.3313	0.2829	1	0.2829	0.2829	0.2829	0.2829	0.2829	0.2829	0.2829
27	alanine	Amino Acid	Alanine and Aspartate Metabolism	1126	LC/MS Pos Early	811	1700	90.055	56-41-7	5950	5735	C00041	HMDB00161	0.6777	0.468	0.5607	0.473	0.6484	0.4767	1.3718	1.6186	1.0667	0.9613	1.0387	1.4055	2.0169	1.0574	1.3233	1.1826	2.0541	1.2453	0.7442	1.0486	0.8575	0.8576	0.735	0.8095
468	alanylleucine	Peptide	Dipeptide	37093	LC/MS Pos Early	100001890	3055	203.139	1638-60-4	259583	227831		HMDB28691	0.7069	0.7069	0.7069	0.7069	0.7069	0.7069	0.7069	0.7069	0.7069	0.7069	0.7069	0.7069	0.7069	0.7069	0.7069	0.7069	0.7069	0.7069	1.2685	1.2327	0.7166	1.2683	0.7069	0.7673
2747	allantoin	Nucleotide	Purine Metabolism, (Hypo)Xanthine/Inosine containing	1107	LC/MS Polar	1002	1672	157.037	97-59-6	204	199	C02350	HMDB00462	0.4605	0.3024	0.3024	0.3963	0.717	0.392	1.4664	2.3029	2.2665	1.1765	1.3147	1.6294	1.915	0.7527	1	0.7023	2.0999	0.8761	0.3024	0.3024	0.3024	0.3024	0.3024	0.3024
1044	alpha-ketoglutarate	Energy	TCA Cycle	528	LC/MS Polar	93	2700	145.014	305-72-6;328-50-7;22202-68-2	51	50	C00026	HMDB00208	1.2873	1.1115	1.1256	0.9035	1.6002	1.0819	1.0739	1.437	1.1139	0.922	0.9634	1.0366	1.7427	0.838	0.8748	0.9031	2.5254	1.0816	0.3092	0.3353	0.3415	0.3503	0.2754	0.3387
2919	alpha-tocopherol	Cofactors and Vitamins	Tocopherol Metabolism	1561	LC/MS Pos Late	1105	2522	430.378	59-02-9;10191-41-0	14985	14265	C02477	HMDB01893	3.0082	3.0842	3.3586	3.0568	3.7179	3.2488	0.8034	1.0311	0.691	0.8469	0.8465	0.8707	1.121	0.8142	0.8082	0.8359	1.2486	0.9693	0.765	1.0307	0.7478	0.8236	1.2669	1.4899
910	arabitol/xylitol	Carbohydrate	Pentose Metabolism	48885	LC/MS Polar	100006430	1932.4	151.061						0.3495	0.2421	0.2421	0.4359	0.8002	0.2421	0.7725	1.4576	1.1998	0.5246	0.7137	0.32	6.049	2.831	3.2983	2.832	6.2121	4.4262	0.2421	0.2421	0.2421	0.2421	0.2421	0.2421
1124	arachidonate (20:4n6)	Lipid	Polyunsaturated Fatty Acid (n3 and n6)	1110	LC/MS Neg	229	5535	303.233	506-32-1	444899	392692	C00219	HMDB01043	2.1601	1.1003	1.4012	2.5683	3.0831	1.5232	1.0007	2.3313	1.5551	1.1072	0.8659	0.6787	1.1664	0.4827	0.8154	0.836	0.7683	1.0913	0.2877	0.9993	0.4445	0.5819	0.7704	0.4307
1473	arachidonoyl ethanolamide	Lipid	Endocannabinoid	32463	LC/MS Pos Late	1488	1535	348.29	94421-68-8	5281969	4445241	C11695	HMDB04080	1.0251	0.9016	0.6501	0.6501	0.9749	0.6501	1.2154	1.7975	0.6501	0.6501	0.8599	1.9208	0.6501	0.6501	0.6501	0.6501	0.6501	0.6501	0.6501	0.6501	0.6501	0.6501	0.6501	0.6501
365	arginine	Amino Acid	Urea cycle; Arginine and Proline Metabolism	1638	LC/MS Pos Early	231	2825	175.119	1119-34-2	232	227	C00062	HMDB00517	1.3944	1.0661	1.3071	0.8579	1.0841	0.8663	0.784	0.8899	0.72	0.7739	0.7685	0.9215	1.0171	0.7319	0.8334	0.8544	1.1491	0.9829	2.7225	3.8669	3.2215	3.555	2.6827	3.1404
371	argininosuccinate	Amino Acid	Urea cycle; Arginine and Proline Metabolism	15497	LC/MS Pos Early	232	2745	291.13	156637-58-0	16950;828	805	C03406	HMDB00052	0.8979	0.4669	0.4669	0.9736	1.9196	1.0696	0.4669	0.5751	0.4669	0.4669	0.4669	0.4669	1.1177	0.4669	0.4669	0.4669	1.0264	0.4669	0.4669	0.4669	0.4669	0.4669	0.4669	0.4669
32	asparagine	Amino Acid	Alanine and Aspartate Metabolism	512	LC/MS Pos Early	917	1225	133.061	70-47-3	6267	6031	C00152	HMDB00168	0.8499	0.7422	0.8807	0.6388	0.8743	0.6548	1.4404	1.6199	1.1193	1.2036	1.167	1.3928	0.8413	0.4739	0.5324	0.5179	0.8667	0.5519	1.4719	2.2883	1.8367	1.7327	1.7022	1.7872
30	aspartate	Amino Acid	Alanine and Aspartate Metabolism	443	LC/MS Pos Early	234	1165	134.045	56-84-8	5960	5745	C00049	HMDB00191	0.6247	0.503	0.5398	0.5994	0.9306	0.6564	1.2054	1.5549	2.2438	1.3791	1.5139	1.0694	3.8737	1.6546	2.0144	1.8606	4.4283	1.3135	0.1383	0.2076	0.1721	0.137	0.1981	0.2023
1923	behenoyl sphingomyelin (d18:1/22:0)*	Lipid	Sphingolipid Metabolism	48492	LC/MS Pos Late	100006294	3083	787.669						0.8056	0.8697	1.1488	1.0059	1.0381	0.9239	0.6605	0.5999	0.412	0.7441	0.7262	0.7307	1.7093	1.0159	0.9941	0.743	0.9843	1.2141	2.4724	3.3137	2.4351	2.5381	3.2118	2.9705
2998	benzoate	Xenobiotics	Benzoate Metabolism	15778	LC/MS Neg	100000008	1750	121.029	65-85-0	243	238	C00180	HMDB01870	1.0036	0.8108	1.6876	1.0287	1.3573	1.0924	0.6772	0.8522	0.6382	0.8044	0.8439	1.1155	0.1578	0.5748	0.4078	0.581	1.1904	0.5957	0.9964	2.9236	1.3446	1.5599	2.1507	1.5471
2842	beta-alanine	Nucleotide	Pyrimidine Metabolism, Uracil containing	55	LC/MS Pos Early	244	1939	90.055	56-41-7;107-95-9	239	234	C00099	HMDB00056	0.7214	0.2946	0.4033	0.7718	1.0085	0.7025	0.9915	1.5589	1.6403	0.9058	1.1694	1.0582	2.4631	1.2209	1.246	0.9683	2.5503	1.0822	0.0311	0.0311	0.0311	0.0311	0.0395	0.0311
55	beta-citrylglutamate	Amino Acid	Glutamate Metabolism	54923	LC/MS Neg	100003271	530	320.062	73590-26-8		19992713			0.8593	0.47	0.5622	0.8048	0.9235	0.64	4.7241	6.7064	7.2452	5.228	5.5318	4.596	2.514	1.0765	1.2662	1.2172	2.5862	1.2191	0.0943	0.2145	0.1588	0.2277	0.1361	0.1338
279	beta-hydroxyisovalerate	Amino Acid	Leucine, Isoleucine and Valine Metabolism	12129	LC/MS Polar	1442	1149.8	117.056	625-08-1	69362	62571		HMDB00754	0.6708	0.9334	0.7006	0.7946	0.8012	0.8102	2.6881	2.7537	1.9795	2.2327	3.2294	2.0227	0.8965	0.8444	0.7395	1	0.9258	1.9001	0.8745	1.4991	1.4463	1.1132	1.2886	0.6708
6	betaine	Amino Acid	Glycine, Serine and Threonine Metabolism	3141	LC/MS Pos Early	799	1064	118.086	107-43-7	247	24219951173	C00719	HMDB00043	1.2795	0.7954	0.9263	1.0143	1.2445	0.8611	1.17	1.6627	1.5534	0.9857	1.1957	1.0954	2.4584	0.9751	1.4827	1.2019	3.3085	0.9301	0.173	0.5178	0.2979	0.2698	0.4327	0.6451
1279	butyrylcarnitine	Lipid	Fatty Acid Metabolism (also BCAA Metabolism)	32412	LC/MS Pos Early	100001054	2860	232.154	25576-40-3	439829	184820	C02862	HMDB02013	0.6001	0.3021	0.2851	0.7599	0.8737	0.6825	0.97	1.3434	1.03	0.8606	0.8744	1.1123	5.8753	2.1667	3.0383	2.3306	8.4474	1.3228	0.2851	0.2851	0.2851	0.2851	0.2851	0.2851
261	C-glycosyltryptophan	Amino Acid	Tryptophan Metabolism	48782	LC/MS Neg	100006379	1777	365.135	180509-18-6	10981970	9157171			0.5531	0.5531	0.5531	0.5531	0.5531	0.5531	0.5531	0.5531	0.5531	0.5531	0.5531	0.5531	1.9311	0.5531	1	0.6803	1.1697	0.9714	0.5531	0.5531	0.5531	1.153	0.5531	0.5531
1325	carnitine	Lipid	Carnitine Metabolism	15500	LC/MS Pos Early	100000007	1978	162.112	461-05-2	10917	10455	C00318	HMDB00062	1.1496	0.7327	0.924	1.2261	1.5958	1.1204	0.6935	1.2437	1.6174	0.6021	0.8879	0.6159	2.2273	1.1214	1.1746	1.076	2.3681	1.1482	0.1026	0.1981	0.1493	0.1277	0.1536	0.1513
1954	cholesterol	Lipid	Sterol	63	LC/MS Pos Late	266	2707	369.352	57-88-5	11025495	4937803	C00187	HMDB00067	0.8493	0.8725	1.002	0.8725	1.0046	0.8121	0.9762	1.0685	0.8249	1.13	1.1379	1.1899	1.3685	0.8079	0.7899	0.7154	0.9399	1.123	0.9719	1.3805	0.998	1.0754	1.4532	1.4158
1510	choline	Lipid	Phospholipid Metabolism	15506	LC/MS Pos Early	1256	1961	104.107	67-48-1	305	149278	C00114	HMDB00097	2.0587	1.6574	1.7446	1.7463	2.175	1.6339	0.6919	0.6128	0.6613	0.7954	0.5488	0.4994	2.0328	1.0608	1.4307	1.2478	2.8229	0.8703	0.5831	0.9392	0.646	0.5402	0.8459	1.0937
1511	choline phosphate	Lipid	Phospholipid Metabolism	34396	LC/MS Pos Early	267	700	184.073	72556-74-2	1014	119298	C00588	HMDB01565	1.271	0.9571	1.0429	1.5756	1.8738	1.4441	1.4795	1.7832	2.1077	1.5789	1.7238	1.7312	0.9547	0.2797	0.5589	0.3528	1.773	0.0436	0.1848	0.3068	0.2216	0.17	0.2256	0.2368
1038	citrate	Energy	TCA Cycle	1564	LC/MS Neg	1124	582	191.02	77-92-9	311	305	C00158	HMDB00094	1.0602	0.7627	0.857	1.0186	1.1364	0.9859	2.2541	2.0626	1.557	1.7038	1.9311	1.585	1.0696	0.8812	1.0141	0.7496	1.3836	0.8955	0.6792	0.8122	0.7229	0.5434	0.6973	0.6396
370	citrulline	Amino Acid	Urea cycle; Arginine and Proline Metabolism	2132	LC/MS Pos Early	391	1520	176.103	372-75-8	9750	810	C00327	HMDB00904	2.3375	0.92	1.067	1.1026	0.9017	0.933	8.0911	8.8573	8.0925	5.6645	6.43	8.9444	0.6051	0.1504	0.458	0.1368	0.6539	0.1368	0.5088	0.1368	0.5027	0.1368	1.3086	0.1368
2909	coenzyme A	Cofactors and Vitamins	Pantothenate and CoA Metabolism	46322	LC/MS Neg	270	1448	382.55	85-61-0;18439-24-2	317	311	C00010	HMDB01423	0.5431	0.4612	0.4612	0.4612	0.4612	0.4612	1	1.6978	2.2791	0.4612	0.4977	0.9922	0.8224	1.3646	0.6183	1.3052	2.5518	1.3485	0.4612	0.4612	0.4612	0.4612	0.4612	0.4612
395	creatine	Amino Acid	Creatine Metabolism	27718	LC/MS Pos Early	1221	1947	132.077	57-00-1	586	566	C00300	HMDB00064	0.957	0.7581	0.9165	0.9957	1.3832	1.0847	2.4777	3.0558	3.0893	2.3494	2.8811	2.7224	1.4326	1.0043	0.9692	0.946	1.602	1.0342	0.1511	0.2779	0.2047	0.1684	0.2448	0.2465
398	creatine phosphate	Amino Acid	Creatine Metabolism	33951	LC/MS Neg	100000112	603	210.029	922-32-7	587	567	C02305	HMDB01511	0.194	0.2401	0.194	0.194	0.4836	0.7328	0.194	0.194	0.194	0.194	0.194	0.9812	0.194	0.3734	1.0188	0.3301	0.194	0.194	1.4571	3.4736	2.0899	2.8323	3.1294	3.5509
396	creatinine	Amino Acid	Creatine Metabolism	513	LC/MS Pos Early	275	2055	114.066	60-27-5	588	568	C00791	HMDB00562	3.5532	0.619	0.8173	0.837	1.0904	0.7407	1.9813	2.75	3.9095	2.1967	2.3448	2.0497	2.0996	0.8841	1.2403	0.9096	3.1032	1.339	0.596	0.3689	0.1513	0.1368	0.1919	0.189
340	cystathionine	Amino Acid	Methionine, Cysteine, SAM and Taurine Metabolism	15705	LC/MS Pos Early	310	2270	223.075	535-34-2	439258	811	C02291	HMDB00099	0.2301	0.1151	0.1669	0.2151	0.2763	0.1915	0.9568	1.3803	1.6096	0.9308	1.0446	0.9005	2.3544	1.1263	1.0432	1.0992	2.0586	1.1737	0.1151	0.1151	0.1151	0.1151	0.1151	0.1151
345	cysteine	Amino Acid	Methionine, Cysteine, SAM and Taurine Metabolism	1868	LC/MS Pos Early	800	1488	122.027	52-90-4;56-89-3	5862	5653	C00097	HMDB00574	11.4664	7.4866	8.0606	10.1321	12.7177	9.7704	1.1714	1.6305	1.4314	0.9391	0.9961	1.0039	1.1371	0.5715	0.6541	0.755	1.0623	0.9779	0.3463	0.456	0.4282	0.319	0.3211	0.3554
423	cysteine-glutathione disulfide	Amino Acid	Glutathione Metabolism	35159	LC/MS Pos Early	100001437	2465	427.095	13081-14-6	4247235	3455404		HMDB00656	0.5304	0.5304	0.5304	3.0743	4.6984	3.7926	1	0.5304	0.708	0.5304	0.7851	1.1155	0.8253	0.5304	0.5733	0.6395	0.6837	0.9706	0.5304	1.9635	0.5304	1.1942	1.3736	1.6333
426	cysteinylglycine	Amino Acid	Glutathione Metabolism	35637	LC/MS Pos Early	278	2132	179.048	19246-18-5	439498	58762	C01419	HMDB00078	0.7918	0.2067	0.2067	3.3259	4.0391	2.3825	0.5034	0.8659	1.1601	0.6701	0.7728	0.5023	2.2305	0.9054	1.199	1	4.1237	1.3612	0.2067	0.2067	0.2067	0.2067	0.2067	0.2067
347	cystine	Amino Acid	Methionine, Cysteine, SAM and Taurine Metabolism	56	LC/MS Polar	279	3424	239.017	56-89-3	67678	575	C00491	HMDB00192	2.2988	0.9873	2.3001	1.0127	0.8694	0.3986	0.3986	0.3986	0.3986	0.3986	0.3986	0.3986	0.3986	0.3986	0.3986	0.3986	0.3986	0.3986	0.3986	0.3986	0.3986	0.3986	0.3986	0.3986
2851	cytidine	Nucleotide	Pyrimidine Metabolism, Cytidine containing	514	LC/MS Pos Early	827	2124	244.093	65-46-3	6175	5940	C00475	HMDB00089	0.4267	0.2151	0.1774	0.2005	0.118	0.2356	58.804	81.0204	68.8681	42.6871	53.2142	38.3261	0.2141	0.118	0.2155	0.1988	0.2598	0.118	1.3554	1.7269	1.1757	1.2526	0.8243	1.4813
1512	cytidine 5'-diphosphocholine	Lipid	Phospholipid Metabolism	34418	LC/MS Polar	1220	4200	533.106	33818-15-4	13804	21531769	C00307	HMDB01413	0.5037	0.5037	0.5037	0.7292	0.5037	0.5037	0.9855	1.1829	1.8715	0.5037	0.5037	1.0145	2.8652	0.5422	0.8588	0.8904	2.8377	1.7908	0.5037	0.5037	0.5037	0.5037	0.5037	0.5037
2848	cytidine 5'-monophosphate (5'-CMP)	Nucleotide	Pyrimidine Metabolism, Cytidine containing	2372	LC/MS Pos Early	282	835	324.059	63-37-6	6131	5414497	C00055	HMDB00095	0.5103	0.2947	0.4036	0.5339	0.8403	0.4704	2.6229	3.1908	2.9726	2.9249	2.5811	1.6459	1.759	1	2.1903	1.7309	2.5464	1.8013	0.4105	0.5369	0.3717	0.3509	0.2947	0.3485
998	cytidine 5'-monophospho-N-acetylneuraminic acid	Carbohydrate	Nucleotide Sugar	36831	LC/MS Polar	1223	3900	613.14	3063-71-6	448209		C00128	HMDB01176	0.5942	0.5275	0.5275	0.5275	0.8222	0.6221	1.4276	2.4291	2.4058	1.5239	1.5511	0.9011	1.633	0.9359	1	0.8881	1.509	1.0386	0.5275	0.5275	0.5599	0.5275	0.5275	0.5275
2847	cytidine diphosphate	Nucleotide	Pyrimidine Metabolism, Cytidine containing	2841	LC/MS Neg	280	580	402.011	34393-59-4	6132	5902	C00112	HMDB01546	0.4064	0.4064	0.4064	0.4064	0.4064	0.4064	0.4064	1.3586	1.5537	0.4999	1.0671	0.8226	3.2894	0.8418	0.9155	1.0359	2.7455	0.9641	0.4064	0.4064	0.4064	0.4064	0.4064	0.4064
1324	deoxycarnitine	Lipid	Carnitine Metabolism	36747	LC/MS Pos Early	100001662	2052	146.118	6249-56-5	134	705	C01181	HMDB01161	0.8194	0.4743	0.4699	0.8356	1.1347	0.7211	0.9253	1.442	1.6728	0.7133	1	0.789	3.1704	1.1679	1.6243	1.3377	3.9813	1.255	0.1416	0.1416	0.1416	0.1416	0.1416	0.1416
1862	diacylglycerol (12:0/18:1, 14:0/16:1, 16:0/14:1) [1]*	Lipid	Diacylglycerol	55002	LC/MS Pos Late	100010958	2636	556.494						1.0889	0.656	1.1274	0.9111	1.2366	0.8446	1.6976	2.0577	2.2356	2.8731	3.0473	2.0981	0.6839	0.7169	0.5718	0.5601	0.8159	0.838	0.5601	0.5601	0.5601	0.5601	0.5601	0.5601
1863	diacylglycerol (12:0/18:1, 14:0/16:1, 16:0/14:1) [2]*	Lipid	Diacylglycerol	55001	LC/MS Pos Late	100010959	2716	556.494						1.0463	0.8032	1.0227	1.0071	1.0322	0.8294	2.0273	2.2507	1.8338	2.4363	2.5487	1.7718	1.227	0.7718	0.754	0.6836	0.9929	0.9269	0.4777	0.9632	0.4829	0.5095	0.9146	1.1721
2783	diadenosine triphosphate	Nucleotide	Purine Metabolism, Adenine containing	47397	LC/MS Neg	100002712	1213.7	755.075	56432-02-1			C06197	HMDB01155	0.9018	0.41	0.6725	1.1203	1.19	0.9538	1.0462	1.8414	1.4614	1.298	1.1309	0.8456	1.3997	0.6807	0.8124	0.7112	1.3352	0.8275	0.41	0.41	0.41	0.41	0.41	0.41
1128	dihomo-linoleate (20:2n6)	Lipid	Polyunsaturated Fatty Acid (n3 and n6)	17805	LC/MS Neg	1231	5730	307.264	2091-39-6	6439848	4944228	C16525	HMDB05060	1.5524	0.4957	0.9902	0.6964	0.6936	0.6534	0.4357	1.0503	0.7924	0.3584	0.3173	0.3812	1.1771	0.8986	1.0098	1.6997	0.9014	1.5061	2.2924	3.6984	3.3342	2.353	4.9264	4.169
1123	dihomo-linolenate (20:3n3 or n6)	Lipid	Polyunsaturated Fatty Acid (n3 and n6)	35718	LC/MS Neg	100001739	5596	305.249	17046-59-2	5280581	4471954	C03242	HMDB02925	1.4277	0.5529	0.8369	0.7666	0.8945	0.6941	0.5384	1.6166	1.0617	0.4389	0.3807	0.3736	1.0858	0.4819	0.9383	1.3768	0.7158	1.2646	1.5231	2.3764	1.6155	1.4806	3.5869	2.7686
862	dihydroxyacetone phosphate (DHAP)	Carbohydrate	Glycolysis, Gluconeogenesis, and Pyruvate Metabolism	15522	LC/MS Neg	309	603	168.991	102783-56-2	668	3833110	C00111	HMDB01473	0.1539	0.1539	0.1539	0.1539	0.1539	0.3659	0.1539	0.9925	0.4151	0.1539	0.1539	0.1539	0.8646	0.1771	0.1539	0.4176	1.0075	0.1539	2.9695	5.505	1.8138	5.2711	3.6925	4.1999
377	dimethylarginine (SDMA + ADMA)	Amino Acid	Urea cycle; Arginine and Proline Metabolism	36808	LC/MS Pos Early	100001810	2850	203.15	102783-24-4	123831	110375	C03626	HMDB01539	1.7786	1.1224	1.3536	0.9234	1.1454	0.8816	0.733	0.8629	0.7383	0.6209	0.6478	0.4406	1.1636	0.6458	0.7923	0.7593	1.0485	1.006	1.6178	1.9694	1.4785	1.9035	0.994	1.3037
1127	docosadienoate (22:2n6)	Lipid	Polyunsaturated Fatty Acid (n3 and n6)	32415	LC/MS Neg	100001182	6034	335.296	7370-49-2	5282807	4445934	C16533	HMDB61714	2.7521	0.6348	1.8463	0.8177	0.8837	0.7984	0.2929	0.6007	0.6077	0.2095	0.2255	0.3562	1.1493	1.1091	0.8909	2.2182	0.8876	1.3339	1.6917	2.9884	3.2236	2.2138	4.0651	3.5229
1115	docosahexaenoate (DHA; 22:6n3)	Lipid	Polyunsaturated Fatty Acid (n3 and n6)	44675	LC/MS Neg	100000665	5525	327.233	6217-54-5	445580	393183	C06429	HMDB02183	2.2722	0.9898	1.7561	1.2807	1.4566	0.865	1.0465	2.8858	2.007	1.0239	0.8022	1.0044	0.8177	0.3784	0.6336	1	0.5146	0.9209	0.1994	0.1994	0.1994	0.1994	0.1994	0.1994
1114	docosapentaenoate (n3 DPA; 22:5n3)	Lipid	Polyunsaturated Fatty Acid (n3 and n6)	32504	LC/MS Neg	100001181	5571	329.249	2234-74-4	6441454		C16513	HMDB01976	2.2489	0.8767	1.1919	0.8245	1.1945	0.7665	1.0684	3.0872	2.2266	0.6612	0.6856	0.6638	1.3762	0.6066	0.9835	1.5995	0.8924	1.0165	0.6066	0.6066	0.6066	0.6066	0.6066	0.6066
1126	docosapentaenoate (n6 DPA; 22:5n6)	Lipid	Polyunsaturated Fatty Acid (n3 and n6)	37478	LC/MS Neg	100001580	5624.5	329.249	25182-74-5	6441454	4945614	C16513	HMDB01976	0.9654	1.8863	0.9709	0.7077	0.6511	1.9396	1.1741	1.0735	2.2067	4.4152	0.6208	0.5604	0.7089	1.0291	0.6287	1.0684	1.2377	0.7901	0.5604	0.5604	0.5604	0.5604	0.5604	0.5604
1113	eicosapentaenoate (EPA; 20:5n3)	Lipid	Polyunsaturated Fatty Acid (n3 and n6)	18467	LC/MS Neg	2050	5450	301.217	10-2005-9;10417-94-4	446284	393682	C06428	HMDB01999	2.0798	0.9093	1.1856	2.1945	2.3412	1.2564	1.0805	1.7033	1.2276	1.4348	1.2709	0.9426	0.8856	0.3967	0.7567	0.5821	0.6367	0.8005	0.3967	0.3967	0.5453	0.6886	0.928	1.0574
1097	eicosenoate (20:1)	Lipid	Long Chain Fatty Acid	33587	LC/MS Neg	100001335	5950	309.28		5282768	4445895		HMDB02231	1.7809	0.5645	1.3934	0.6791	0.7315	0.706	0.5323	0.9061	1.0293	0.4473	0.3547	0.6628	0.9794	1.0206	0.7083	1.8029	0.756	1.102	1.3254	2.3135	2.7493	1.5423	3.1231	2.9619
3261	ergothioneine	Xenobiotics	Food Component/Plant	37459	LC/MS Pos Early	100002154	850	230.096	58511-63-0	3032311	2297320	C05570	HMDB03045	0.4834	0.4834	0.4834	0.4834	0.4834	0.4834	0.4834	0.4834	0.4834	0.4834	0.4834	0.4834	2.4286	1.0234	0.9766	0.9745	2.6304	0.4834	0.4834	0.4834	0.4834	0.4834	0.4834	0.4834
1102	erucate (22:1n9)	Lipid	Long Chain Fatty Acid	1552	LC/MS Neg	1087	6355.6	337.311	112-86-7	5281116	7924	C08316	HMDB02068	0.8927	0.4722	0.7193	0.5504	0.5771	0.5633	0.5458	1.0161	0.821	0.514	0.436	0.407	1.5059	0.9839	1.1301	1.5363	1.1596	1.6504	1.5077	3.1551	2.0796	2.232	3.783	3.9292
3263	erythritol	Xenobiotics	Food Component/Plant	20699	LC/MS Polar	100000846	1491	167.056	149-32-6	222285	13835932	C00503	HMDB02994	0.168	0.168	0.168	0.168	0.168	0.168	0.7268	1	1.0901	0.6528	0.6279	0.7406	2.5979	1.0235	1.2085	1.1476	2.683	0.9853	0.168	0.168	0.168	0.168	0.168	0.168
1031	erythronate*	Carbohydrate	Aminosugar Metabolism	42420	LC/MS Polar	100001320	2186	135.03	88759-55-1	2781043	2061231		HMDB00613	0.5682	0.3948	0.4269	0.5339	1.038	0.6788	1.2124	2.0964	2.1626	0.962	1.3671	1.1133	2.897	1.0617	1.3682	1.0994	2.8833	1.1632	0.1019	0.1026	0.1098	0.0973	0.0741	0.1122
309	ethylmalonate	Amino Acid	Leucine, Isoleucine and Valine Metabolism	15765	LC/MS Polar	2054	2785	131.035	601-75-2	11756	11263		HMDB00622	0.6837	0.548	0.52	0.7462	1.2048	0.7501	0.7148	1.1245	1.2222	0.5592	0.8755	0.483	9.2203	4.0667	5.1073	4.5744	10.5542	3.4838	0.483	0.483	0.483	0.483	0.483	0.483
2902	flavin adenine dinucleotide (FAD)	Cofactors and Vitamins	Riboflavin Metabolism	2134	LC/MS Neg	327	2425	784.15	146-14-5;84366-81-4	643975	559059	C00016	HMDB01248	0.8076	0.6129	0.7915	0.7224	0.8045	0.7076	0.5972	0.6642	0.593	0.6796	0.6761	0.6778	2.7493	1.5407	1.5001	1.5493	2.7709	1.8727	1.2617	1.9244	1.1924	1.4278	1.6868	1.5887
2903	flavin mononucleotide (FMN)	Cofactors and Vitamins	Riboflavin Metabolism	15797	LC/MS Neg	100000251	2390	455.097	130-40-5	710	690	C00061	HMDB01520	0.5992	0.5992	0.5992	0.5992	0.5992	0.5992	0.5992	0.5992	0.5992	0.5992	0.5992	0.5992	0.5992	0.5992	0.5992	0.5992	0.5992	0.5992	0.958	1.2932	0.9628	1.0663	1.0372	0.5992
958	fructose	Carbohydrate	Fructose, Mannose and Galactose Metabolism	48195	LC/MS Polar	878	2022.2	225.062	57-48-7	5984	5764	C00095	HMDB00660	0.9175	0.7129	0.896	1.1507	1.4772	1.0444	0.9556	0.8816	0.3912	0.5499	0.5969	0.9385	7.1643	4.649	5.0997	5.2625	11.4809	5.9482	0.3912	0.3912	0.3912	0.3912	0.3912	0.3912
857	fructose-6-phosphate	Carbohydrate	Glycolysis, Gluconeogenesis, and Pyruvate Metabolism	12021	LC/MS Polar	1232	4261	259.022	103213-47-4	69507	19969987	C05345	HMDB00124	0.5464	0.5464	0.5464	0.5464	0.5464	0.5464	0.5464	0.5464	0.5464	0.5464	0.5464	0.5464	4.5335	1	1.7343	0.8947	4.1128	0.8638	0.5464	0.5464	0.5464	0.5464	0.5464	0.5464
1048	fumarate	Energy	TCA Cycle	1643	LC/MS Polar	330	3084	115.004	100-17-8	444972	10197150	C00122	HMDB00134	1.3793	0.6922	0.6674	0.892	1.5478	1.0996	1.3861	1.6324	1.1274	1.0071	1.0554	0.739	2.1942	0.8882	1.1556	1.1841	3.2247	0.9929	0.1371	0.2327	0.1663	0.1766	0.2224	0.3
974	galactitol (dulcitol)	Carbohydrate	Fructose, Mannose and Galactose Metabolism	1117	LC/MS Polar	1003	2309.7	181.072	608-66-2	11850	11357	C01697	HMDB00107	0.1758	0.1758	0.1758	0.1758	0.5465	0.1758	0.5748	0.7599	1.0967	0.3007	0.779	0.9033	50.9017	19.5643	25.4242	18.3174	45.7026	22.9609	0.1758	0.1758	0.1758	0.1758	0.1758	0.1758
445	gamma-glutamyl-epsilon-lysine	Peptide	Gamma-glutamyl Amino Acid	33934	LC/MS Pos Early	100001262	2717	276.155	17105-15-6	7015684;7015685	5378717		HMDB03869	0.5356	0.5356	0.5356	0.5356	0.5356	0.5356	0.5356	0.5356	0.5356	0.5356	0.5356	0.6991	1.9076	0.9672	1.091	1.0328	0.5356	0.5356	0.5356	0.5356	0.5356	0.5356	0.5356	0.5356
437	gamma-glutamylcysteine	Peptide	Gamma-glutamyl Amino Acid	1778	LC/MS Pos Early	1036	2118	251.07	636-58-8	842	819	C00669	HMDB01049	1.9163	0.7323	1.1505	1.6821	2.2938	1.4076	0.4638	0.8411	1.2821	0.4638	0.6413	0.4638	1.6747	0.6322	0.8495	0.7031	1.4839	0.5509	0.4638	0.4638	0.4638	0.4638	0.4638	0.4638
438	gamma-glutamylglutamate	Peptide	Gamma-glutamyl Amino Acid	36738	LC/MS Neg	331	598.3	275.088	1116-22-9	92865	83831	C05282	HMDB11737	1.7894	1.0943	1.0712	1.9663	2.9632	1.9566	0.8683	1.0505	0.9344	0.9191	0.8685	0.963	2.1688	1.0046	0.9954	1.2927	2.0196	1.2217	0.4226	0.5496	0.5081	0.4689	0.4688	0.6099
439	gamma-glutamylglutamine	Peptide	Gamma-glutamyl Amino Acid	2730	LC/MS Pos Early	1140	1430	276.119	10148-81-9	150914	133013	C05283	HMDB11738	0.7821	0.7821	0.7821	0.7821	1.2179	0.7821	0.7821	0.7821	0.7821	0.7821	0.7821	0.7821	0.7821	0.7821	0.7821	0.7821	0.7821	0.7821	0.7821	0.7821	0.7821	0.7821	0.7821	0.7821
442	gamma-glutamylisoleucine*	Peptide	Gamma-glutamyl Amino Acid	34457	LC/MS Neg	100001485	1635	259.13		14253342	21403145		HMDB11170	0.493	0.2565	0.2565	0.445	0.4726	0.2565	1	1.1951	1.3959	1.1895	1.0108	1.0896	1.1816	0.5343	0.7056	0.6713	1.5123	0.2565	0.2565	0.2565	0.2565	0.2565	0.2565	0.2565
443	gamma-glutamylleucine	Peptide	Gamma-glutamyl Amino Acid	18369	LC/MS Neg	1268	1685	259.13	2566-39-4	151023	133115		HMDB11171	1.1463	0.5243	0.3509	0.8219	1.1605	1.0111	1	1.3886	1.4204	1.1507	0.8617	0.8224	1.3665	0.4687	0.8619	0.6092	1.5505	0.3509	0.3509	0.3509	0.3509	0.3509	0.3509	0.3509
451	gamma-glutamylvaline	Peptide	Gamma-glutamyl Amino Acid	43829	LC/MS Pos Early	100001126	2700	247.129	2746-34-1	7015683			HMDB11172	0.2763	0.2763	0.2763	0.2763	0.476	0.2763	0.9622	1.2474	1.1851	0.9448	1.0378	1.1809	1.1763	0.4745	1.0673	0.6428	1.7337	0.3885	0.2763	0.2763	0.2763	0.2763	0.2763	0.2763
3194	gluconate	Xenobiotics	Food Component/Plant	587	LC/MS Polar	338	2922	195.051	527-07-1	10690	10240	C00257	HMDB00625	1.1015	1.3176	1.2762	1.1305	1.5898	1.5727	0.044	0.046	0.039	0.039	0.0632	0.039	0.8985	0.8835	0.7063	0.8665	1.2059	1.764	0.039	0.039	0.039	0.039	0.039	0.039
1004	glucosamine-6-phosphate	Carbohydrate	Aminosugar Metabolism	580	LC/MS Polar	290	4521.5	258.038	3616-42-0	439217	8013767	C00352	HMDB01254	0.4046	0.4046	0.4046	1.7505	1.3506	0.8059	0.4046	0.4046	0.4046	0.4046	0.4046	0.443	2.1983	0.6685	1.8899	0.5919	3.0571	1	0.4046	0.4046	0.4046	0.4046	0.4046	0.4046
853	glucose	Carbohydrate	Glycolysis, Gluconeogenesis, and Pyruvate Metabolism	48152	LC/MS Polar	572	2342	225.062	50-99-7	79025	71358	C00031	HMDB00122	2.7168	2.6599	2.4778	3.0192	3.535	2.7314	0.5132	0.2743	0.2161	0.38	0.2763	0.5271	1.2929	1.1224	1	1.1461	2.3003	1.9961	0.1471	0.1928	0.1471	0.2936	0.1562	0.4646
854	glucose 6-phosphate	Carbohydrate	Glycolysis, Gluconeogenesis, and Pyruvate Metabolism	31260	LC/MS Polar	291	4537	259.022	103192-55-8	5958	19952394	C00668	HMDB01401	0.4729	0.2573	0.2573	1.3831	1.0994	0.7494	0.2573	0.2573	0.2573	0.2573	0.2573	0.7481	2.8525	1.0549	2.4285	0.9451	3.5899	0.8223	0.2573	0.2573	0.2573	0.2573	0.2573	0.2573
1008	glucuronate	Carbohydrate	Aminosugar Metabolism	15443	LC/MS Polar	100000257	3233.3	193.035	207300-70-7	444791	58552	C00191	HMDB00127	9.8658	14.237	14.258	10.0058	16.0986	16.6707	0.3751	0.8532	0.6055	0.4613	0.6333	0.3751	1.5749	0.9872	0.9412	1	1.678	1.5084	0.3751	0.453	0.429	0.3751	0.3751	0.3751
41	glutamate	Amino Acid	Glutamate Metabolism	57	LC/MS Pos Early	561	1500	148.06	56-86-0	611	591	C00025	HMDB00148	1.0001	0.6478	0.7283	0.9999	1.2938	0.9719	1.9363	2.7346	2.5347	1.8262	1.8475	2.1676	2.6659	0.9466	1.3125	1.0646	3.4282	0.66	0.2464	0.4113	0.302	0.3195	0.3055	0.3372
52	glutamate, gamma-methyl ester	Amino Acid	Glutamate Metabolism	33487	LC/MS Pos Early	100001103	2170	162.076	1499-55-4	68662	66546			0.9021	0.516	0.2686	1.2442	1.6236	1.329	0.884	0.9843	0.7841	1.3045	1.5552	1.2089	1.5848	0.3238	0.3555	0.2686	1.0157	0.2686	0.2686	0.2686	0.2686	0.2686	0.2686	0.2686
42	glutamine	Amino Acid	Glutamate Metabolism	53	LC/MS Pos Early	563	1291	147.076	56-85-9	5961	5746	C00064	HMDB00641	0.9171	0.4295	0.4818	0.338	0.457	0.3937	2.1893	2.5486	1.1087	2.3142	1.5002	5.068	0.405	0.2082	0.3243	0.2841	0.7716	0.2487	1.0829	2.0102	1.5374	1.5838	1.6712	1.7984
91	glutarate (pentanedioate)	Amino Acid	Lysine Metabolism	396	LC/MS Polar	339	2900	131.035	110-94-1	743	3618533	C00489	HMDB00661	1.1495	0.5773	0.8437	0.7614	1.4047	1.0862	1.3709	0.7296	0.8342	1	1.0099	0.5773	1.0943	0.5773	1.0311	0.6134	1.2819	0.6922	0.9585	0.5773	0.7614	0.5773	0.5773	2.4705
421	glutathione, oxidized (GSSG)	Amino Acid	Glutathione Metabolism	27727	LC/MS Pos Early	448	2667	613.159	103239-24-3	65359	58835	C00127	HMDB03337	0.1334	0.1334	0.1334	0.1334	0.1334	0.1334	0.9029	0.7901	0.9167	1	0.7966	1.0412	2.516	1.2776	1.3519	1.4104	2.4845	1.4102	0.48	0.1334	0.1334	0.1334	0.5133	0.1334
420	glutathione, reduced (GSH)	Amino Acid	Glutathione Metabolism	2127	LC/MS Pos Early	496	2000	308.091	70-18-8	124886	111188	C00051	HMDB00125	0.0053	0.0053	0.0053	0.1011	0.1478	0.088	1.0305	1.4013	1.6279	0.9695	1.1968	1.0621	3.4157	1.6447	2.0846	1.775	3.6651	1.4998	0.0516	0.12	0.0956	0.0668	0.0735	0.0886
873	glycerate	Carbohydrate	Glycolysis, Gluconeogenesis, and Pyruvate Metabolism	1572	LC/MS Polar	1052	2070.4	105.019	600-19-1	752	732	C00258	HMDB00139	4.2284	3.2059	3.7454	4.3847	5.7381	3.3593	0.0168	0.0217	0.016	0.023	0.0222	0.026	1.9638	2.6577	2.3237	2.6866	2.3665	5.0822	0.026	0.0251	0.0362	0.019	0.0208	0.0292
1822	glycerol	Lipid	Glycerolipid Metabolism	15122	LC/MS Neg	1254	758	91.0401	56-81-5	753	733	C00116	HMDB00131	2.0087	0.9438	1.4544	1.4096	1.3785	1.0828	0.6103	0.5325	0.788	0.4703	0.4703	0.7158	1.0694	0.4787	0.5905	0.5186	1	0.8699	0.7006	2.1447	1.214	1.2808	1.1521	1.8727
1823	glycerol 3-phosphate	Lipid	Glycerolipid Metabolism	43847	LC/MS Neg	100000258	613.2	171.006	29849-82-9	754	734	C00093	HMDB00126	0.4366	0.4389	0.5463	0.6261	0.8477	0.5029	3.6122	3.8536	3.579	2.9592	3.0432	2.0886	0.5964	0.3194	0.4082	0.2914	0.5905	0.2933	1.1523	2.0315	1.5005	1.2004	1.5724	2.1327
1519	glycerophosphoethanolamine	Lipid	Phospholipid Metabolism	37455	LC/MS Polar	100001620	3075	214.049	33049-08-0	123874	110410	C01233	HMDB00114	1.512	1.263	1.3228	1.6151	2.0324	1.4286	0.8922	1.3423	1.2876	1.0692	1.2469	0.7776	1.508	0.6832	0.8815	0.6796	1.4431	0.9308	0.3589	0.3657	0.3097	0.2609	0.4275	0.5579
1828	glycerophosphoglycerol	Lipid	Glycerolipid Metabolism	48857	LC/MS Polar	100001619	2430	245.043		439964	388990	C03274		1.1316	0.7793	0.8448	1.0634	1.4635	1.1178	0.5215	0.7028	0.6796	0.5034	0.5508	0.5194	1.8772	0.7769	1.0103	0.8531	2.0147	0.9696	0.9897	1.6646	1.0323	1.0595	1.7652	2.3129
1521	glycerophosphoinositol*	Lipid	Phospholipid Metabolism	47155	LC/MS Polar	100001621	3850	333.059	16824-65-0					0.6475	0.522	0.5323	0.8256	1.0373	0.5958	0.9305	1.0971	0.8103	0.9088	0.9774	0.5826	1.7873	0.8085	1.0226	0.8271	1.6594	1.3728	1.7271	1.7921	1.2529	1.1154	1.5641	1.9131
1513	glycerophosphorylcholine (GPC)	Lipid	Phospholipid Metabolism	15990	LC/MS Pos Early	100000269	672	258.11	28319-77-9	71920	571409	C00670	HMDB00086	1.6201	1.5309	1.7122	1.6888	2.2089	1.6981	0.6477	0.8046	0.7476	0.7925	0.9115	0.6806	2.0302	1.0885	1.3127	1.0976	1.9405	1.2262	0.1915	0.2148	0.1691	0.1715	0.2886	0.3211
1	glycine	Amino Acid	Glycine, Serine and Threonine Metabolism	58	LC/MS Pos Early	340	1375	76.0393	56-40-6	750	730	C00037	HMDB00123	1.4315	1.0422	1.1953	1.2967	1.6634	1.2695	1.0484	1.4148	1.125	0.8989	0.9578	1.0936	1.18	0.5238	0.6698	0.5338	1.1785	0.5483	0.4612	0.5921	0.4694	0.3902	0.4797	0.4836
1936	glycosyl-N-palmitoyl-sphingosine	Lipid	Sphingolipid Metabolism	53013	LC/MS Pos Late	100009272	2623	700.572						0.6873	0.8004	1.0118	0.7417	0.8633	0.7659	2.6953	2.6712	2.0629	2.7753	3.1074	2.9324	1.5391	1.1842	1.0877	0.9882	1.2866	1.2663	0.4103	0.711	0.469	0.5745	0.6635	0.8024
1935	glycosyl-N-stearoyl-sphingosine	Lipid	Sphingolipid Metabolism	52234	LC/MS Pos Late	100001882	3053	728.604						0.4501	0.4501	0.8644	0.9981	0.4501	0.4501	13.8239	11.2709	9.4911	13.3006	14.815	14.1549	1.0019	0.6637	0.548	0.4501	0.4501	0.7247	0.4501	0.4501	0.4501	0.4501	0.7214	0.4501
586	glycylleucine	Peptide	Dipeptide	34398	LC/MS Neg	100001258	1890.6	187.109	869-19-2	92843	83812	C02155	HMDB00759	0.7331	0.9308	1	1.058	0.9271	0.94	0.4443	0.4443	0.4443	0.4443	0.4443	0.4443	0.6861	0.4443	0.4443	0.4443	0.4443	0.5032	80.0571	79.6075	48.9074	57.565	45.4812	37.7188
596	glycylvaline	Peptide	Dipeptide	18357	LC/MS Pos Early	100000487	2734	175.108	1963-21-9	97417	2006926		HMDB28854	0.1615	0.1615	0.1615	0.1615	0.1615	0.1615	0.1615	0.1615	0.1615	0.1615	0.1615	0.1615	0.1615	0.1615	0.1615	0.1615	0.1615	0.1615	1.4919	1.3532	1	1.1168	0.6482	0.7925
401	guanidinoacetate	Amino Acid	Creatine Metabolism	43802	LC/MS Pos Early	344	1937	118.061	352-97-6	763	743	C00581	HMDB00128	0.1407	0.1407	0.1407	0.1407	0.1407	0.1407	0.9114	0.8252	0.627	0.6072	0.6458	1	2.6527	1.3091	1.6118	1.4787	2.7818	1.6728	0.1407	0.1407	0.1407	0.1407	0.1407	0.1407
2793	guanine	Nucleotide	Purine Metabolism, Guanine containing	32352	LC/MS Pos Early	172	2032	152.057	73-40-5	764	744	C00242	HMDB00132	0.2332	0.0911	0.1097	0.0925	0.1284	0.0677	2.1142	3.1107	3.4604	1.576	1.9891	4.1031	1.7642	1.7426	1.5154	2.3326	2.9137	3.9458	0.4719	0.4846	0.3255	0.2871	0.4311	0.4578
2792	guanosine	Nucleotide	Purine Metabolism, Guanine containing	1573	LC/MS Pos Early	1099	1728	284.099	118-00-3	6802	6544	C00387	HMDB00133	1.2999	0.9568	1.1594	1.3626	1.4951	1.0432	0.1869	0.2441	0.2128	0.2154	0.2502	1.3329	1.7233	1.4345	1.4781	1.5286	1.9265	2.1737	0.1783	0.1777	0.1759	0.1409	0.1006	0.1679
2787	guanosine 5'- monophosphate (5'-GMP)	Nucleotide	Purine Metabolism, Guanine containing	2849	LC/MS Pos Early	347	800	364.065	5550-12-09	6804	741	C00144	HMDB01397	0.0245	0.0245	0.0245	0.0245	0.0245	0.0245	1.6061	1.7669	2.0029	1.3978	1.6321	1	0.8947	0.422	0.7722	0.5303	1.0143	0.606	0.0245	0.0245	0.0245	0.0245	0.0245	0.0245
993	guanosine 5'-diphospho-fucose	Carbohydrate	Nucleotide Sugar	15903	LC/MS Neg	335	755	588.075	15839-70-0		21402997			0.3592	0.3592	0.3964	0.7047	0.8843	0.5186	0.8233	1.0397	1.0029	0.8375	0.8371	0.6701	1.6659	0.8462	1	0.9228	1.3464	1.0831	1.4947	2.6413	1.9815	1.8271	2.0377	1.9837
2918	gulonate*	Cofactors and Vitamins	Ascorbate and Aldarate Metabolism	46957	LC/MS Polar	100001586	2750	195.051	20246-53-1	9794176	7969943		HMDB03290	1.7677	1.144	1.1714	1.9756	3.9468	2.5727	0.209	0.2984	0.5017	0.1952	0.2555	0.1721	2.5447	0.7195	1.0562	0.892	2.0113	0.9438	0.1721	0.1721	0.1721	0.1721	0.1721	0.1721
2955	heme	Cofactors and Vitamins	Hemoglobin and Porphyrin Metabolism	41754	LC/MS Pos Late	100001386	1124	616.176	14875-96-8	26945		C00032	HMDB03178	0.1577	0.1577	0.1577	0.1577	0.1577	0.1577	0.1577	1.1682	1.0317	0.1577	1.0837	0.2935	1.1821	0.6639	0.1577	1.0078	0.8065	0.9922	0.1577	0.1577	0.1577	0.1577	0.1577	0.1577
3904	HEPES	Xenobiotics	Chemical	21248	LC/MS Neg	100000843	1022	237.091	7365-45-9	23831	22278			1.2145	1.0198	1.1226	0.9116	1.2737	0.8944	0.9445	0.8147	0.6283	1.107	1.1015	0.8918	0.7854	0.6329	0.5383	0.4616	0.9802	0.666	147.39	215.061	178.508	187.876	174.656	202.339
1066	heptanoate (7:0)	Lipid	Medium Chain Fatty Acid	1644	LC/MS Neg	925	3670	129.092	111-14-8	8094	7803	C17714	HMDB00666	0.4382	0.4382	0.4382	0.4382	0.4382	0.4382	1.0542	1.1808	0.7604	0.4382	0.4382	2.1615	0.4382	0.7415	0.4382	0.5318	0.4382	0.6242	1	0.4382	2.6929	0.4382	0.4382	3.5836
1301	hexanoylcarnitine	Lipid	Fatty Acid Metabolism(Acyl Carnitine)	32328	LC/MS Pos Late	100000781	850	260.186	6920-35-0	6426853	4932273		HMDB00705	0.7475	0.1314	0.3831	1.5233	1.7337	1.3548	0.1314	0.1314	0.1314	0.1314	0.1314	0.1314	2.6426	0.9961	1.0039	0.6088	2.3765	0.4222	0.1314	0.1314	0.1314	0.1314	0.1314	0.1314
2986	hippurate	Xenobiotics	Benzoate Metabolism	15753	LC/MS Neg	100000014	2106.9	178.051	495-69-2	464	451	C01586	HMDB00714	0.6684	0.518	0.8777	1	0.518	0.518	1.315	1.8618	1.2571	1.1519	1	1.2866	1.6543	0.7402	0.9401	0.8237	1.7292	0.7321	2.5566	0.518	0.518	0.518	0.518	0.518
59	histidine	Amino Acid	Histidine Metabolism	59	LC/MS Neg	355	755.9	154.062	5934-29-2	6274	752	C00135	HMDB00177	0.9084	0.5986	0.9172	0.6813	0.9032	0.6304	1.1127	1.1333	0.6562	0.8528	0.802	0.948	2.123	1.1111	1.286	1.0715	2.2017	1.1699	1.0076	1.3894	0.9924	0.907	1.2455	1.1021
372	homoarginine	Amino Acid	Urea cycle; Arginine and Proline Metabolism	22137	LC/MS Pos Early	100000961	2882	189.135	156-86-5	9085	8732	C01924	HMDB00670	4.7722	0.3459	0.8144	0.5901	0.5299	0.8433	4.734	2.102	0.8808	1.1756	0.9438	4.9054	0.9805	0.3957	2.2576	2.3473	1.0195	1.5626	0.3459	0.3459	0.3459	0.3459	0.3459	0.3459
373	homocitrulline	Amino Acid	Urea cycle; Arginine and Proline Metabolism	22138	LC/MS Pos Early	100000963	1908	190.119	1190-49-4	65072	58582	C02427	HMDB00679	0.5373	0.5373	0.5373	0.5373	0.5373	0.5373	0.8135	1.5349	0.5373	0.5373	0.5373	0.5662	1.7807	0.9344	1.0656	0.7652	1.8237	1.1468	0.5373	0.5373	0.5373	0.5373	0.5373	0.5373
337	homocysteine	Amino Acid	Methionine, Cysteine, SAM and Taurine Metabolism	15128	LC/MS Pos Early	311	2155	136.043	454-29-5	778	757	C00155	HMDB00742	0.6334	0.5798	0.5798	0.5798	0.5798	0.5798	1	0.7075	0.5798	0.5798	0.5798	0.5798	2.3083	0.5798	0.9329	1.1433	2.5575	1.6827	0.5798	0.5798	0.5798	0.5798	0.5798	0.5798
355	hypotaurine	Amino Acid	Methionine, Cysteine, SAM and Taurine Metabolism	590	LC/MS Pos Early	358	724	110.027	300-84-5	107812	96959	C00519	HMDB00965	0.5118	0.1955	0.2532	0.6481	0.8877	0.6014	1.0112	1.6408	1.9085	1.1319	1.1756	1.0672	2.7286	0.9734	1.385	0.9888	2.9013	0.7661	0.1955	0.1955	0.1955	0.1955	0.1955	0.1955
2738	hypoxanthine	Nucleotide	Purine Metabolism, (Hypo)Xanthine/Inosine containing	3127	LC/MS Neg	171	1291.2	135.031	68-94-0	790	768	C00262	HMDB00157	1.4301	1.0552	1.2027	1.2643	1.5075	1.2088	0.2856	0.4179	0.4533	0.2922	0.2859	0.4541	1.6968	1.0204	1.0163	1.077	1.8055	1.365	0.6668	0.9837	0.7126	0.6277	0.682	0.8599
71	imidazole lactate	Amino Acid	Histidine Metabolism	15716	LC/MS Pos Early	100000263	2040	157.061	14403-45-3	440129	389128	C05568	HMDB02320	0.5796	0.5796	0.5796	0.5796	0.5796	0.5796	0.5796	2.0036	1.3993	0.5796	0.6007	0.5796	0.5796	0.5796	0.5796	0.5796	0.5796	0.5796	0.5796	0.5796	0.5796	0.5796	0.5796	0.5796
70	imidazole propionate	Amino Acid	Histidine Metabolism	40730	LC/MS Pos Early	100003434	2263	141.066	1074-59-5	70630	63798		HMDB02271	0.152	0.152	0.152	0.152	0.2253	0.152	1.1398	2.0953	2.145	0.992	1.532	1	0.1635	0.152	0.152	0.152	0.152	0.152	0.152	0.152	0.152	0.152	0.152	0.152
224	indolelactate	Amino Acid	Tryptophan Metabolism	18349	LC/MS Polar	100000463	1002	204.067	832-97-3	92904	83867	C02043	HMDB00671	0.7499	0.6298	0.6298	0.6298	0.6298	0.6298	0.6298	0.6298	0.6298	0.6298	0.6298	0.6298	1.4864	1.1676	0.6298	0.9893	1	1.7517	0.6298	0.6298	0.6298	0.6298	0.6298	0.6298
2737	inosine	Nucleotide	Purine Metabolism, (Hypo)Xanthine/Inosine containing	1123	LC/MS Neg	361	1602.1	267.073	58-63-9	6021	21241953	C00294	HMDB00195	1.2322	0.9011	1.0031	1.3218	1.4395	1.1412	0.9116	0.9969	0.8962	0.9277	0.857	2.4811	3.4233	1.9297	2.0946	2.0374	3.4974	2.0438	0.3711	0.2132	0.2363	0.1692	0.1197	0.1762
1490	inositol 1-phosphate (I1P)	Lipid	Inositol Metabolism	43849	LC/MS Polar	370	4785	259.022	573-35-3;106032-59-1	440194	17215924	C04006	HMDB00213	0.552	0.552	0.552	0.552	0.552	0.552	0.6686	0.6774	0.552	0.552	0.552	0.552	1.221	0.7557	1.278	1	2.2308	1.524	0.552	0.552	0.552	0.552	0.552	0.552
860	Isobar: fructose 1,6-diphosphate, glucose 1,6-diphosphate, myo-inositol 1,4 or 1,3-diphosphate	Carbohydrate	Glycolysis, Gluconeogenesis, and Pyruvate Metabolism	46896	LC/MS Neg	100002180	551	338.989						0.3347	0.2507	0.3385	0.2049	0.2927	0.1971	2.2024	1.4507	0.639	1.6507	1.9763	1.2493	0.7063	0.6003	0.7507	0.5993	1.3308	0.7363	6.3984	11.8502	7.3605	6.7742	10.0884	10.5884
313	isobutyrylcarnitine	Amino Acid	Leucine, Isoleucine and Valine Metabolism	33441	LC/MS Pos Early	100001055	2810	232.154	25518-49-4	168379			HMDB00736	1.3854	0.8015	0.7565	0.9238	1.2048	1	0.4104	0.542	0.4104	0.4104	0.4222	0.4452	3.6451	1.3908	1.7894	0.4104	3.532	1.4987	0.811	0.4104	1.155	0.4104	0.4104	0.4104
296	isoleucine	Amino Acid	Leucine, Isoleucine and Valine Metabolism	1125	LC/MS Pos Early	376	2800	132.102	73-32-5	6306	769	C00407	HMDB00172	1.0866	0.8241	0.9551	0.8867	1.2226	0.8862	1.3794	1.3205	0.7822	0.9413	0.9359	1.5667	3.0116	1.4694	1.8239	1.6921	3.4261	1.5646	0.6438	1.0449	0.8368	0.7556	0.8214	0.8768
620	isoleucylglycine	Peptide	Dipeptide	40008	LC/MS Neg	100003169	1992	187.109	868-28-0	342532	303621			0.9265	0.1364	1.0735	0.3078	0.2584	0.1364	0.1364	0.1364	0.1364	0.1364	0.1364	2.0427	0.3568	0.3675	0.1453	0.1364	0.1364	0.205	3.2566	3.001	5.9224	6.4542	2.6909	6.6028
276	isovalerylcarnitine	Amino Acid	Leucine, Isoleucine and Valine Metabolism	34407	LC/MS Pos Early	100001393	3085	246.17	31023-24-2	6426851	4932271		HMDB00688	0.7627	1.0747	0.6036	0.9592	1.5353	1	1.2759	0.8267	0.7758	1.4154	1.2947	0.852	1.4702	0.8794	0.9844	0.6613	1.9731	0.8007	0.9376	2.6483	0.6036	2.6385	2.1529	2.8984
230	kynurenine	Amino Acid	Tryptophan Metabolism	15140	LC/MS Pos Early	100000265	2739	209.092	2922-83-0	161166	141580	C00328	HMDB00684	0.5825	0.5825	0.5825	0.5825	0.5825	0.5825	0.5825	1.2154	0.5825	0.5825	0.5825	1.1083	1.0008	0.5825	0.9992	0.6255	0.6555	0.5825	0.5825	0.5825	0.5825	0.5825	2.2106	0.5825
870	lactate	Carbohydrate	Glycolysis, Gluconeogenesis, and Pyruvate Metabolism	527	LC/MS Neg	482	681.6	89.0244	79-33-4	612	592	C00186	HMDB00190	2.7225	1	1.6992	2.9604	3.0395	1.7294	0.6155	0.626	0.4223	0.5382	0.4366	0.3831	5.7933	1.6869	2.7885	1.9035	4.2404	2.3914	0.1441	0.1543	0.0392	0.0392	0.1384	0.3331
1937	lactosyl-N-palmitoyl-sphingosine	Lipid	Sphingolipid Metabolism	53010	LC/MS Pos Late	100009030	2527	862.625	4201-62-1					0.4776	0.6041	0.7566	0.6247	0.6765	0.6245	2.1289	2.1006	1.5283	2.3222	2.2411	2.4486	1.8956	1.2648	1.2845	1	1.3285	1.544	0.4396	0.503	0.4573	0.5588	0.5317	0.4396
268	leucine	Amino Acid	Leucine, Isoleucine and Valine Metabolism	60	LC/MS Pos Early	397	2864	132.102	61-90-5	6106	5880	C00123	HMDB00687	0.9147	0.7497	0.8143	0.6766	0.9025	0.6652	0.9147	0.8931	0.6195	0.7173	0.6941	1.0406	1.7821	0.9594	1.1472	1.0677	2.0806	1.0459	1.2489	1.7314	1.4392	1.435	1.3651	1.5271
633	leucylalanine	Peptide	Dipeptide	40010	LC/MS Pos Early	100003179	2801	203.139	7298-84-2	259321	227625			0.053	0.053	0.053	0.053	0.053	0.053	0.053	0.053	0.053	0.053	0.053	0.053	0.053	0.053	0.053	0.053	0.053	0.053	1.3313	1.4516	0.8545	1.6041	0.7454	1
800	leucylglutamine*	Peptide	Dipeptide	53061	LC/MS Neg	100003183	1965	258.146		4305457	3511125			0.6843	0.6843	0.6843	0.6843	0.6843	0.6843	0.6843	0.6843	0.6843	0.6843	0.6843	0.6843	0.6843	0.6843	0.6843	0.6843	0.6843	0.6843	1.8452	1.439	0.6843	1.2181	0.7819	0.7492
638	leucylglycine	Peptide	Dipeptide	40045	LC/MS Pos Early	100003185	2778	189.123	686-50-0	79070	71402			0.393	0.4733	0.9087	0.6916	0.6477	0.1555	0.1555	0.1555	0.1555	0.1555	0.1555	1.0913	0.1555	0.1749	0.1555	0.1555	0.1555	0.1555	19.3317	19.7866	16.2243	16.6029	13.2945	15.149
1119	linoleate (18:2n6)	Lipid	Polyunsaturated Fatty Acid (n3 and n6)	1105	LC/MS Neg	180	5535	279.233	60-33-3	5280450	4444105	C01595	HMDB00673	1.6987	0.8056	1.1468	1.0209	1.1092	0.8517	0.7609	1.7957	1.4039	0.8269	0.7086	0.6809	0.815	0.4218	0.5598	0.7453	0.6119	0.9791	1.2341	2.3186	1.4168	1.3432	2.5555	2.8566
81	lysine	Amino Acid	Lysine Metabolism	1301	LC/MS Pos Early	407	2850	147.113	56-87-1	5962	5747	C00047	HMDB00182	1.0669	0.7809	0.9374	0.6458	0.8506	0.6515	1.2634	1.2529	0.9224	1.0396	1.1495	1.2029	0.9435	0.5925	0.6738	0.6752	0.9604	0.8347	1.2394	1.8741	1.4083	1.4922	1.4885	1.63
1049	malate	Energy	TCA Cycle	1303	LC/MS Neg	409	615.6	133.014	6915-15-7	525	510	C00149	HMDB00156	1.2236	0.7461	0.8111	0.9936	1.6675	1.1702	1.2311	1.2564	1.0064	1.0832	1.0695	0.9084	2.021	0.9087	1.1683	1.0676	2.8765	0.8688	0.1697	0.3254	0.1828	0.2027	0.2447	0.2782
917	maltotetraose	Carbohydrate	Glycogen Metabolism	15910	LC/MS Neg	100000275	910	665.215	34612-38-9	446495	393830	C02052	HMDB01296	1.3034	1.047	1.2814	0.5585	1.1241	0.953	0.0487	0.0487	0.0487	0.0487	0.0487	0.0487	0.0487	0.0487	0.0487	0.0969	0.0487	0.0487	0.0487	0.0487	0.0487	0.0487	0.0487	0.0487
919	maltotriose	Carbohydrate	Glycogen Metabolism	44688	LC/MS Neg	100000276	812	503.162	1109-28-0	439586	388669	C01835	HMDB01262	1.6111	1.5416	1.8796	1	1.6356	1.315	0.3821	0.3821	0.3821	0.3821	0.3821	0.3821	0.5269	0.4792	0.3821	0.3821	0.5397	0.6625	0.3821	0.3821	0.3821	0.3821	0.3821	0.3821
963	mannitol/sorbitol	Carbohydrate	Fructose, Mannose and Galactose Metabolism	46142	LC/MS Polar	100001740	2260	181.072		5780	440	C01507	HMDB00247	0.5715	0.5834	0.5943	0.4898	0.6849	0.7615	0.9923	1.0802	0.6385	0.674	0.8584	1.0077	23.4766	9.9681	13.4307	11.401	36.7642	10.8341	1.5572	0.4898	0.4898	0.4898	0.4898	4.291
964	mannose	Carbohydrate	Fructose, Mannose and Galactose Metabolism	48153	LC/MS Polar	803	2200	225.062	3458-28-4	18950	141983	C00159	HMDB00169	1.1273	1.1809	0.926	1.074	1.3593	1.1707	0.4761	0.4761	0.4761	0.4761	0.4761	0.4761	0.5672	0.6787	0.4761	0.6851	0.7477	1.3156	0.4761	0.4761	0.4761	0.4761	0.4761	0.4761
1130	mead acid (20:3n9)	Lipid	Polyunsaturated Fatty Acid (n3 and n6)	35174	LC/MS Neg	100001472	5650	305.249	20590-32-3	5312531	4471956		HMDB10378	0.9982	0.3098	0.6014	0.7689	0.799	0.4571	0.4973	1.3577	1.0119	0.3001	0.2915	0.288	1.2245	0.6493	1.0018	1.5507	0.9658	1.5288	2.2459	4.4994	3.3428	2.8961	5.8613	5.0197
328	methionine	Amino Acid	Methionine, Cysteine, SAM and Taurine Metabolism	1302	LC/MS Pos Early	415	2526	150.058	63-68-3	6137	5907	C00073	HMDB00696	1.0166	0.8307	0.9415	0.6991	0.9281	0.7475	1.1134	1.1059	0.7291	0.8896	0.8516	1.2822	1.4816	0.7874	0.9834	0.9753	1.8177	0.9344	1.2013	1.7214	1.4276	1.4415	1.2756	1.5082
332	methionine sulfone	Amino Acid	Methionine, Cysteine, SAM and Taurine Metabolism	44878	LC/MS Polar	100004635	1880	180.034	820-10-0	69961	63154			0.5048	0.5048	0.5048	0.5048	0.5048	0.5048	1.1133	1.9241	0.8867	0.5909	0.5048	1.2932	1.1699	0.5048	0.5048	0.6124	1.5044	0.5828	0.5048	0.5048	0.5048	0.5048	0.5048	0.5048
333	methionine sulfoxide	Amino Acid	Methionine, Cysteine, SAM and Taurine Metabolism	18374	LC/MS Pos Early	100000039	1272	166.053	3226-65-1	158980	139840	C02989	HMDB02005	0.4044	0.1927	0.1927	0.4066	0.5138	0.2974	2.48	3.1456	2.1186	2.0132	1.7674	2.1538	2.038	1.0005	1.13	0.9665	2.5425	1	0.8459	0.8817	0.8065	0.6775	0.1927	0.1927
1285	methylmalonate (MMA)	Lipid	Fatty Acid Metabolism (also BCAA Metabolism)	1496	LC/MS Polar	418	3078.4	117.019	516-05-2	487	473	C02170	HMDB00202	0.7262	0.9291	1.1318	0.7069	0.7355	1.0277	0.9947	1.0053	0.6674	1.0147	0.9303	0.9287	2.749	1.6662	1.831	2.2601	2.3669	2.3123	0.6627	0.4671	0.4671	0.4671	0.4671	0.4671
2873	methylphosphate	Nucleotide	Purine and Pyrimidine Metabolism	37070	LC/MS Pos Early	100001805	544	113	7023-27-0	13130	12578		HMDB61711	2.9215	3.0619	3.7147	3.2838	3.1006	2.6043	0.3009	0.6331	0.4788	0.3009	0.3009	0.3009	1.0136	0.5159	0.574	0.5484	0.9589	1	0.3009	0.3009	0.3009	0.3009	0.3009	0.3009
288	methylsuccinate	Amino Acid	Leucine, Isoleucine and Valine Metabolism	15745	LC/MS Polar	2051	2800	131.035	498-21-5	10349	9922		HMDB01844	1.0388	0.5551	0.5551	0.8333	1.7225	0.869	0.9268	1.1559	0.6315	0.5551	0.5551	0.8899	1	0.6449	0.7087	0.5551	1.2169	0.6596	1.7663	2.8818	2.1911	0.5551	2.635	2.6919
1482	myo-inositol	Lipid	Inositol Metabolism	1124	LC/MS Polar	363	3506.3	225.062	87-89-8	892	10239179	C00137	HMDB00211	0.1857	0.1961	0.1722	0.1655	0.2376	0.1355	2.3616	2.9502	3.2386	1.5993	2.0493	2.1716	10.4925	5.4241	6.1598	5.6007	12.4659	5.8263	0.368	0.3796	0.3101	0.1658	0.3485	0.4007
1076	myristoleate (14:1n5)	Lipid	Long Chain Fatty Acid	32418	LC/MS Neg	100001198	5346.9	225.186	544-64-9	5281119	4444564	C08322	HMDB02000	1.1214	0.7816	0.9454	0.9937	1.0063	0.8955	2.2064	2.9508	2.5685	2.3833	2.6477	1.3936	0.8266	0.6069	0.6379	0.6619	0.9178	0.8349	0.6792	1.7308	0.8458	1.2982	1.7607	1.6859
1308	myristoylcarnitine	Lipid	Fatty Acid Metabolism(Acyl Carnitine)	33952	LC/MS Pos Late	100001270	1350	372.311	18822-89-4	53477791	4932274		HMDB05066	1.0378	0.5806	0.5806	0.584	0.5806	1	0.5806	0.5806	0.5806	0.5806	0.5806	0.5806	2.3194	0.7942	1.2403	0.5806	3.1528	0.6567	0.5806	0.5806	0.5806	0.5806	0.5806	0.5806
45	N-acetyl-aspartyl-glutamate (NAAG)	Amino Acid	Glutamate Metabolism	35665	LC/MS Neg	100001612	575.3	303.083	3106-85-2	5255	5065	C12270	HMDB01067	0.7691	0.4827	0.5102	0.7006	0.9984	0.6552	44.4291	62.4124	70.1381	50.467	51.1833	45.0052	1.9533	0.9092	1.0016	0.9814	2.2761	0.9453	0.4827	0.4827	0.4827	0.4827	0.4827	0.4827
1013	N-acetyl-glucosamine 1-phosphate	Carbohydrate	Aminosugar Metabolism	15741	LC/MS Polar	1212	4052	300.049	31281-59-1	440364	389323	C04256	HMDB01367	0.4865	0.4865	0.9077	0.4865	0.4865	0.4865	0.7535	0.8592	0.6009	0.5241	0.4865	2.0537	0.4865	0.4865	0.4865	0.4865	0.4865	0.4865	4.399	2.5322	0.4865	1.0923	1.6671	1.585
28	N-acetylalanine	Amino Acid	Alanine and Aspartate Metabolism	1585	LC/MS Neg	1110	861.2	130.051	97-69-8	88064	79449	C02847	HMDB00766	1.219	0.7935	1.0562	1.021	1.2429	0.979	1.3652	1.9488	2.0147	1.4902	1.4522	1.4956	1.4954	0.7596	0.7932	0.8283	1.7738	0.8894	0.225	0.4409	0.2986	0.2813	0.2569	0.2615
34	N-acetylaspartate (NAA)	Amino Acid	Alanine and Aspartate Metabolism	22185	LC/MS Polar	100000787	3143	174.041	997-55-7;997-55-7	65065	58576	C01042	HMDB00812	1.543	0.7994	1.0047	0.9953	1.5861	1.0904	38.8966	39.4931	59.1341	26.1727	30.3977	30.197	1.2174	0.8087	0.7461	0.9665	1.6644	0.787	0.0478	0.0834	0.0775	0.0663	0.0676	0.0703
346	N-acetylcysteine	Amino Acid	Methionine, Cysteine, SAM and Taurine Metabolism	1586	LC/MS Neg	1107	1108	162.023	616-91-1	12035	11540	C06809	HMDB01890	0.8592	0.5826	0.5826	1.3122	0.8858	1.1183	0.5826	1.1142	0.5826	0.5826	0.5826	0.5826	0.5826	0.5826	0.5826	0.5826	0.5826	0.5826	0.5826	0.5826	0.5826	0.5826	0.5826	0.5826
1012	N-acetylglucosamine 6-phosphate	Carbohydrate	Aminosugar Metabolism	15107	LC/MS Polar	1213	4114	300.049	102029-88-9	439219	8216065	C00357	HMDB02817	0.4881	0.6105	0.897	0.6034	1.103	0.5912	3.4655	3.5319	2.7816	3.8096	2.5135	2.7748	1.4241	0.7431	0.699	0.4881	0.4881	0.7598	0.4881	0.4881	0.4881	0.4881	0.4881	0.4881
1033	N-acetylglucosamine/N-acetylgalactosamine	Carbohydrate	Aminosugar Metabolism	46539	LC/MS Pos Early	100006435	715	222.097						0.9503	1.2303	1.301	0.6718	0.9081	0.9159	1.2226	1.4967	1.8844	1.6598	1.4361	1.4076	1.0497	0.8506	0.8942	0.8983	2.1572	2.6827	0.3487	0.3756	0.3487	0.3487	0.4102	0.3954
1030	N-acetylglucosaminylasparagine	Carbohydrate	Aminosugar Metabolism	48149	LC/MS Pos Early	1215	1212	336.14	2776-93-4	123826	21403014	C04540	HMDB00489	0.6807	0.6807	0.6807	0.6807	0.6807	0.6807	0.6807	0.6807	0.6807	0.6807	0.6807	0.6807	2.1784	0.6807	1	0.9735	0.6807	1.1482	0.6807	0.6807	0.6807	0.6807	0.6807	0.6807
43	N-acetylglutamate	Amino Acid	Glutamate Metabolism	15720	LC/MS Pos Early	100000282	1050	190.071	5817-08-03	70914	1266066	C00624	HMDB01138	0.6061	0.4273	0.5096	0.8234	1.0774	0.7461	2.3655	3.0109	3.2055	2.228	2.6408	2.2376	1.5151	0.9226	0.8877	0.9009	1.7344	0.693	0.4273	0.4273	0.4273	0.4273	0.4273	0.4273
44	N-acetylglutamine	Amino Acid	Glutamate Metabolism	33943	LC/MS Polar	100001253	2140	187.072	2490-97-3	182230	158492	C02716	HMDB06029	0.6059	0.2106	0.2106	0.5038	1	0.7277	1.9529	3.3045	3.4164	1.7648	2.1255	2.0271	1.1322	0.3842	0.5574	0.3099	1.9617	0.2106	0.9323	1.081	0.7727	1.1504	0.7774	0.2106
2	N-acetylglycine	Amino Acid	Glycine, Serine and Threonine Metabolism	27710	LC/MS Pos Early	100001006	826	118.05	543-24-8	10972	10507		HMDB00532	0.5093	0.5093	0.5093	0.884	1.0771	1.0904	1.0478	1.4235	1.2625	0.5093	0.9522	0.6437	0.5904	0.5093	0.5093	0.5093	0.5093	0.5093	0.5093	0.5093	0.5093	0.5093	0.5093	0.5093
329	N-acetylmethionine	Amino Acid	Methionine, Cysteine, SAM and Taurine Metabolism	1589	LC/MS Neg	1083	1787	190.054	65-82-7	448580	395338	C02712	HMDB11745	1.5602	1.1347	1.4738	1.0686	1.4351	1.1457	1.2341	1.4405	1.0171	1.0229	0.9698	1.0471	0.9829	0.5671	0.7899	0.8109	1.1052	0.7591	0.5875	0.6843	0.6009	0.6342	0.4302	0.488
1019	N-acetylneuraminate	Carbohydrate	Aminosugar Metabolism	32377	LC/MS Polar	1162	3072.6	308.099	131-48-6	439197	10292217	C00270	HMDB00230	0.8494	0.6635	0.7155	0.7461	0.8565	0.7122	2.74	3.588	3.4985	2.6853	2.4671	2.7732	1.564	0.7801	0.8763	0.8214	1.4609	1.21	1.1786	1.1237	0.8276	0.6307	0.8619	1.3591
412	N-acetylputrescine	Amino Acid	Polyamine Metabolism	37496	LC/MS Pos Early	192	2230	131.118	18233-70-0	122356	109095	C02714	HMDB02064	0.115	0.0607	0.0902	0.1045	0.1677	0.098	1.0231	1.2139	1.2556	1.0051	1.0963	1.1647	2.0531	0.8873	1.1972	0.9541	2.3338	1	0.1033	0.0607	0.0607	0.0607	0.0607	0.0607
10	N-acetylserine	Amino Acid	Glycine, Serine and Threonine Metabolism	37076	LC/MS Pos Early	100001851	811	148.06	97-14-3	65249	58744		HMDB02931	0.7464	0.8744	1.085	1.3621	1.9169	1.3638	1.8717	2.1723	2.3836	1.6036	2.0302	1.6198	1.5395	0.7469	0.87	0.915	1.8599	0.7509	0.1276	0.245	0.2239	0.1957	0.1709	0.1761
357	N-acetyltaurine	Amino Acid	Methionine, Cysteine, SAM and Taurine Metabolism	48187	LC/MS Neg	100005466	800	166.018		159864	140553			0.5159	0.2873	0.4006	0.7808	1.1777	0.8223	3.2711	4.6182	4.4665	3.7058	4.0097	3.1081	0.1486	0.1138	0.1138	0.1138	0.1138	0.1138	0.1138	0.1138	0.1138	0.1138	0.1138	0.1138
15	N-acetylthreonine	Amino Acid	Glycine, Serine and Threonine Metabolism	33939	LC/MS Neg	100001274	821.6	160.062	17093-74-2	152204	3841173			0.9018	0.5339	0.692	0.7958	1.1603	0.8407	1.449	2.1747	2.4886	1.5539	1.6807	1.3472	2.1925	0.972	1.028	1.0431	2.668	1.11	0.5646	0.6845	0.6334	0.5714	0.5407	0.5783
311	N-acetylvaline	Amino Acid	Leucine, Isoleucine and Valine Metabolism	1591	LC/MS Neg	1084	1704	158.082	96-81-1	66789	60154		HMDB11757	0.5245	0.5245	0.5245	0.5245	0.5245	0.5245	1.2155	1.4427	2.2695	0.5245	1	0.5245	0.5945	0.5245	0.5245	0.5752	0.5245	0.5245	0.5245	0.5245	0.5245	0.5245	0.5245	0.5245
381	N-delta-acetylornithine	Amino Acid	Urea cycle; Arginine and Proline Metabolism	43249	LC/MS Polar	100004523	2719.9	173.093		9920500	8096135			0.5089	0.5089	0.5089	0.5089	0.5089	0.5089	0.5089	1.3631	0.5089	0.5089	0.5089	0.7087	2.2344	0.6963	1.2324	1	3.06	0.7607	0.5089	0.5089	0.5089	0.5089	0.5089	0.5089
330	N-formylmethionine	Amino Acid	Methionine, Cysteine, SAM and Taurine Metabolism	2829	LC/MS Neg	194	1543.8	176.039	4289-98-9	439750	388809	C03145	HMDB01015	1.2851	0.8763	1.0693	1.1657	1.7238	1.2389	0.8214	0.9078	0.9307	0.7103	0.6695	0.684	2.3236	1.0897	1.4154	1.3035	2.4241	1.3667	0.3822	0.4185	0.3656	0.2668	0.2668	0.2668
390	N-monomethylarginine	Amino Acid	Urea cycle; Arginine and Proline Metabolism	43586	LC/MS Pos Early	100004488	2845	189.135	53308-83-1	132862	117259	C03884	HMDB29416	1.7655	1.2845	1.748	1.1522	1.355	0.8278	0.7504	0.8095	0.6991	0.5494	0.6842	0.1992	1.0016	0.7465	0.7981	0.8428	0.9984	0.9101	5.6566	7.9993	6.1236	6.1445	5.317	5.0906
1476	N-oleoyltaurine	Lipid	Endocannabinoid	39732	LC/MS Neg	100003119	5610	388.253	52514-04-2	6437033	4941625			0.4418	0.4321	0.4421	0.4321	0.4321	0.4321	1.2563	2.0532	1.6785	1	0.5477	1.2184	0.4321	0.4321	0.4321	0.4321	0.4321	0.4321	0.4321	0.4321	0.4321	0.4321	0.4321	0.4321
1897	N-palmitoyl-sphinganine (d18:0/16:0)	Lipid	Sphingolipid Metabolism	52604	LC/MS Pos Late	100009028	3090	540.535	5966-29-0	5283572	4446685		HMDB11760	0.8521	0.7235	0.9011	0.8052	0.9622	0.8	1.6017	1.449	1.0378	1.8118	1.6113	1.5846	0.9031	0.5064	0.4296	0.4082	0.5465	0.7333	2.9668	4.9242	3.198	2.464	4.7391	4.6483
1916	N-palmitoyl-sphingosine (d18:1/16:0)	Lipid	Sphingolipid Metabolism	44877	LC/MS Pos Late	1518	2893	538.519	24696-26-2	5283564	4446677		HMDB04949	0.6675	0.6186	0.7736	0.7112	0.7986	0.6763	1.7612	1.7012	1.3152	2.0686	2.0288	1.7763	0.9119	0.5682	0.5556	0.4688	0.6499	0.7451	1.0881	1.9859	1.2946	1.2594	1.9112	1.8653
1478	N-palmitoyltaurine	Lipid	Endocannabinoid	39835	LC/MS Neg	100003239	5560	362.237	83982-06-3		14435932			0.6135	0.6135	0.6135	0.6135	0.6135	0.6135	0.7339	1.3084	1.2661	0.6135	0.6135	0.6135	0.6135	0.6135	0.6135	0.6135	0.6135	0.6135	0.6135	0.6135	0.6135	0.6135	0.6135	0.6135
1477	N-stearoyltaurine	Lipid	Endocannabinoid	39730	LC/MS Neg	100003240	5782	390.268	63155-80-6	168274	147194			1.1749	0.7441	0.7441	0.7441	0.7441	0.8712	0.7441	1.2337	1	0.7441	0.7441	0.7441	0.7441	0.7441	0.7441	0.7441	0.7441	0.7441	0.7441	0.7441	0.7441	0.7441	0.7441	0.7441
2765	N1-methyladenosine	Nucleotide	Purine Metabolism, Adenine containing	15650	LC/MS Pos Early	1242	2120	282.12	15763-06-1	27476	4573813	C02494	HMDB03331	0.8813	0.7229	0.7229	0.7229	0.7229	0.7229	1.6135	2.2527	2.0839	1.1011	1.1661	0.7229	1.3433	0.7229	0.8989	0.7768	0.769	0.8266	0.7229	0.7229	0.7229	0.7229	0.7229	0.7229
2800	N2-methylguanosine	Nucleotide	Purine Metabolism, Guanine containing	35133	LC/MS Neg	100001467	1988	296.1	2140-77-4	3035422	2299669		HMDB05862	0.5417	0.5417	0.5417	0.5417	0.5417	0.5417	0.5417	0.8776	0.8367	1.4132	0.9654	0.5417	1.0346	0.5417	0.6736	0.5417	0.5417	0.9611	1.76	0.5417	1.9018	2.7877	0.5417	4.0272
85	N6,N6,N6-trimethyllysine	Amino Acid	Lysine Metabolism	1498	LC/MS Pos Early	189	2825	189.16	23284-33-5	440120	140379	C03793	HMDB01325	2.9816	2.0544	2.5584	1.9743	2.5037	1.8469	0.8725	1.2594	1.3004	0.7005	0.927	0.7269	1.237	0.5609	0.6744	0.7391	0.8825	1.0979	0.8592	1.2823	0.7839	1.073	0.6369	0.783
2775	N6-carbamoylthreonyladenosine	Nucleotide	Purine Metabolism, Adenine containing	35157	LC/MS Neg	100001415	2164	411.127	24719-82-2	161466	141829		HMDB41623	1.0145	0.4977	0.4977	0.6566	0.5601	0.7001	0.7626	1.2535	1.1596	0.9708	1.1821	1.1532	1.2471	0.5735	0.8515	0.4977	1.688	0.7726	1	0.4977	0.4977	1.6148	0.4977	1.5575
2784	N6-succinyladenosine	Nucleotide	Purine Metabolism, Adenine containing	48130	LC/MS Neg	100001664	980	382.1	4542-23-8				HMDB00912	0.3866	0.2437	0.2437	0.2949	0.4003	0.2437	0.2437	0.2437	0.2437	0.2437	0.2437	0.2437	3.3123	1.0549	1.132	1.4172	4.1953	0.9451	0.2437	0.2437	0.2437	0.2437	0.2437	0.2437
2879	nicotinamide	Cofactors and Vitamins	Nicotinate and Nicotinamide Metabolism	594	LC/MS Pos Early	432	1942	123.055	98-92-0	936	911	C00153	HMDB01406	0.9664	0.6226	0.7212	0.8896	1.1374	0.7524	1.7186	1.9296	1.5839	1.2885	1.531	1.0898	1.9526	1.0336	0.9342	1.0579	1.7577	1.3404	0.3121	0.478	0.3053	0.2094	0.3453	0.4305
2883	nicotinamide adenine dinucleotide (NAD+)	Cofactors and Vitamins	Nicotinate and Nicotinamide Metabolism	5278	LC/MS Neg	1310	1434	662.102	53-84-9	5893	5681	C00003	HMDB00902	0.6754	0.4823	0.6573	0.7112	0.9476	0.7946	1.0524	1.3331	1.5961	1.3579	1.3819	1.5197	1.8992	1.0693	1.3808	1.241	2.5864	1.3299	0.3949	0.5752	0.4179	0.4259	0.3334	0.3686
2884	nicotinamide adenine dinucleotide reduced (NADH)	Cofactors and Vitamins	Nicotinate and Nicotinamide Metabolism	31475	LC/MS Neg	428	1540	664.117	58-68-4;606-68-8	439153	388299	C00004	HMDB01487	0.3973	0.3973	0.3973	0.3973	0.3973	0.3973	0.3973	0.3973	0.3973	0.3973	0.3973	0.3973	1.4551	0.3973	1	0.5071	1.2492	0.3973	0.3973	0.3973	0.3973	0.3973	0.3973	0.3973
2881	nicotinamide ribonucleotide (NMN)	Cofactors and Vitamins	Nicotinate and Nicotinamide Metabolism	22152	LC/MS Pos Early	1312	766	335.064	1094-61-7	14180	13553	C00455	HMDB00229	1.0594	1.4292	1.4323	0.9406	0.8181	0.7936	0.6171	0.3122	0.2396	0.5232	0.5106	0.4245	0.2396	0.2396	0.2396	0.2396	0.2396	0.2396	3.156	3.16	1.7818	1.2084	1.3555	1.6598
2882	nicotinamide riboside	Cofactors and Vitamins	Nicotinate and Nicotinamide Metabolism	33013	LC/MS Pos Early	100001310	2040	255.098	1341-23-7	439924		C03150	HMDB00855	1.9623	1.7864	1.5873	1.1158	1.0341	0.9659	0.0483	0.0191	0.0191	0.0191	0.0191	0.0914	0.0191	0.0191	0.0191	0.0191	0.0191	0.0191	0.046	0.0191	0.0191	0.0191	0.0191	0.0191
2876	nicotinate	Cofactors and Vitamins	Nicotinate and Nicotinamide Metabolism	1504	LC/MS Neg	567	1180	122.025	59-67-6	938	913	C00253	HMDB01488	0.6018	0.8992	0.6018	1.0003	0.6018	0.6754	1.2354	0.9997	0.79	0.7487	1.3659	1.0835	0.6018	0.6688	0.6018	0.6018	1.2238	0.6018	0.6018	0.6018	1.3026	0.6018	1.4776	0.6018
179	O-methyltyrosine	Amino Acid	Phenylalanine and Tyrosine Metabolism	37451	LC/MS Pos Early	100002078	2790	196.097	1080-06-4	76957	69406			0.8772	0.6003	0.4902	0.4902	0.6312	0.4902	0.9442	1.9434	2.1033	0.9667	1.6583	1.138	1.4603	0.8248	0.8394	1.1241	1.5538	1.0333	0.4902	0.4902	0.4902	0.4902	0.4902	0.4902
3833	O-sulfo-L-tyrosine	Xenobiotics	Chemical	45413	LC/MS Neg	100005384	990	260.023		514186	448617			0.4958	0.4958	0.4958	0.4958	0.4958	0.4958	1.1957	1.4248	1.1873	1.1151	1.0736	1.0181	0.9819	0.4958	0.5189	0.4983	0.7849	0.6919	0.4958	0.4958	0.4958	0.4958	0.4958	0.4958
1302	octanoylcarnitine	Lipid	Fatty Acid Metabolism(Acyl Carnitine)	33936	LC/MS Pos Late	100001247	950	288.217	3671-77-0	123701	110274	C02838	HMDB00791	0.4115	0.4115	0.4115	0.977	0.4115	0.4115	0.4115	0.4115	0.4115	0.4115	0.4115	0.4115	1.2602	0.7706	1.023	0.4115	3.8471	0.4115	0.4115	0.4115	0.4115	0.4115	0.4115	0.4115
1109	oleate/vaccenate (18:1)	Lipid	Long Chain Fatty Acid	52285	LC/MS Neg	100008930	5655	281.249						1.755	0.799	1.1991	1.042	1.0344	0.9656	0.711	1.7121	1.2844	0.7047	0.6067	0.5527	0.838	0.4719	0.6225	0.8897	0.6335	0.9565	1.3499	2.3718	1.7807	1.6367	3.2578	3.1294
1465	oleoyl ethanolamide	Lipid	Endocannabinoid	38102	LC/MS Neg	1137	6400	324.291	11-58-0;111-58-0	5283454	4446574		HMDB02088	1.3412	0.3439	1.066	0.5217	0.5915	0.4334	2.6305	4.9828	3.0766	1.1957	1.4442	1.8149	0.3913	0.2104	0.2685	0.5271	0.2552	0.4138	0.4024	2.0798	1.4488	0.934	1.8962	1.8399
1869	oleoyl-linoleoyl-glycerol (18:1/18:2) [2]	Lipid	Diacylglycerol	46799	LC/MS Pos Late	100002990	3223	636.556	104346-53-4					1.0788	0.9821	1.0459	0.9852	1.0505	0.7976	0.6504	0.6894	0.5619	0.8357	0.7606	0.509	1.6086	1.5582	0.9933	0.9171	1.1359	1.4822	0.9466	1.9052	1.0576	1.0067	2.3032	2.813
1314	oleoylcarnitine	Lipid	Fatty Acid Metabolism(Acyl Carnitine)	35160	LC/MS Pos Late	100001501	1423	426.358	38677-66-6	6441392;53477789	21403150		HMDB05065	1.1632	0.3501	0.3501	0.8726	1.2382	1	0.3501	0.3501	0.3501	0.3501	0.3501	0.3501	2.274	0.5854	0.6317	0.5179	2.056	0.9751	0.3501	1.3755	0.5929	1.6222	1.5004	0.3501
1630	oleoylcholine	Lipid	Phospholipid Metabolism	53260	LC/MS Pos Late	100009331	1449	368.352						0.9182	0.6489	1	0.8545	1.2929	0.9844	0.3515	0.3515	0.3515	0.3515	0.3515	0.3515	0.3515	0.3515	0.3515	0.3515	0.5394	0.3515	0.3515	2.7991	1.7615	2.9059	3.2364	4.1526
2813	orotate	Nucleotide	Pyrimidine Metabolism, Orotate containing	1505	LC/MS Polar	445	1638.1	155.01	50887-69-9	967	942	C00295	HMDB00226	1.6276	1.6678	2.0941	1.1059	1.2228	1.5159	2.535	3.221	0.4406	0.6908	1.5621	4.881	1.0021	0.9439	0.9023	0.9017	1.2218	0.9979	0.6062	0.6098	0.378	0.5072	0.4932	0.7161
2815	orotidine	Nucleotide	Pyrimidine Metabolism, Orotate containing	35172	LC/MS Polar	100001416	2250	287.052	314-50-1	92751	83729	C01103	HMDB00788	1.0798	0.4832	0.5634	1.108	1.6255	1.2947	0.8252	1.33	1.5904	0.8944	1.2608	0.9202	1.7682	0.6414	0.7045	0.7046	1.9571	0.8741	0.4832	0.4832	0.4832	0.4832	0.4832	0.4832
143	p-cresol sulfate	Amino Acid	Phenylalanine and Tyrosine Metabolism	36103	LC/MS Neg	100001315	2890	187.007	3233-57-7	4615423	3806480	C01468	HMDB11635	0.5398	0.5398	0.5398	0.5398	0.5398	0.5398	0.8848	0.9777	0.6075	0.5831	0.5398	0.8415	1.8443	1.3445	1.1202	1	1.4601	1.4756	1.7094	0.5398	0.5398	0.5398	0.5398	0.5398
1078	palmitate (16:0)	Lipid	Long Chain Fatty Acid	1336	LC/MS Neg	424	5618	255.233	57-10-3	985	960	C00249	HMDB00220	1.2195	0.9138	1.1229	1.0067	1.1163	1.0408	0.7802	1.3915	1.0635	0.8701	0.8283	0.736	0.7179	0.484	0.6506	0.6739	0.7798	0.6853	0.9933	2.0663	1.4619	1.3876	2.1681	1.9295
1079	palmitoleate (16:1n7)	Lipid	Long Chain Fatty Acid	33447	LC/MS Neg	452	5475	253.217	373-49-9	445638	393216	C08362	HMDB03229	1.752	0.9052	1.2176	1.1715	1.1853	0.9705	1.0295	2.0687	1.484	1.272	1.0731	0.8121	0.7781	0.4458	0.5388	0.5973	0.5951	0.8938	0.8088	1.3403	0.7811	0.8319	1.4569	1.411
1882	palmitoleoyl-linoleoyl-glycerol (16:1/18:2) [1]*	Lipid	Diacylglycerol	54967	LC/MS Pos Late	100010930	2664	608.525						1.0186	0.6692	0.9814	0.6692	0.6692	0.6692	1.4338	0.6692	0.6825	0.6692	1.8471	0.6692	0.6692	0.6692	0.7018	0.6729	1.2048	0.6692	0.6692	0.6692	0.6692	0.6692	1.4594	0.6692
1885	palmitoleoyl-oleoyl-glycerol (16:1/18:1) [1]*	Lipid	Diacylglycerol	52632	LC/MS Pos Late	100009053	3035	610.541		9543694	7822644		HMDB07131	1.2264	0.8311	1.1087	1.135	1.1551	0.9188	0.8601	0.9854	0.944	1.1591	0.4374	0.2049	1.6004	1.0146	1.167	0.8883	1.2282	1.5638	0.2454	0.2049	0.2049	0.2049	0.836	0.2049
1886	palmitoleoyl-oleoyl-glycerol (16:1/18:1) [2]*	Lipid	Diacylglycerol	52631	LC/MS Pos Late	100009054	3154	610.541						1.1896	0.844	1.1691	0.978	1.0983	0.8475	0.9175	0.9278	0.8549	1.0622	1.0604	0.6295	1.7446	1.147	1.0953	0.9661	1.3755	1.4954	0.4665	1.022	0.5867	0.4539	1.224	0.9508
1311	palmitoleoylcarnitine*	Lipid	Fatty Acid Metabolism(Acyl Carnitine)	53223	LC/MS Pos Late	100009406	1357	398.326			28639183			0.726	0.726	0.726	0.9407	1.0593	0.728	0.726	0.726	0.726	0.726	0.726	0.726	3.2658	0.8956	1.1944	0.8653	2.9397	1.1087	0.726	0.726	0.726	0.726	0.726	0.726
1926	palmitoyl dihydrosphingomyelin (d18:0/16:0)*	Lipid	Sphingolipid Metabolism	52434	LC/MS Pos Late	100008954	2290	705.591		9939965	8115586			0.9205	0.9548	1.2888	1.0611	1.1397	0.9754	0.2758	0.2583	0.1817	0.2904	0.3225	0.312	1.5157	1.0138	0.9013	0.7783	0.9862	1.1852	4.3191	6.1258	4.7099	5.1283	5.7066	5.6625
1468	palmitoyl ethanolamide	Lipid	Endocannabinoid	38165	LC/MS Neg	1489	6300	298.275	544-31-0	4671	4509	C16512	HMDB02100	0.9464	0.7502	1.1189	0.6687	0.6221	0.6553	1.7277	2.522	1.9158	1.1908	1.2518	1.3033	0.619	0.3851	0.4039	0.5451	0.631	0.3391	0.6914	1.6031	1.3849	1.0536	1.4739	1.6662
1902	palmitoyl sphingomyelin (d18:1/16:0)	Lipid	Sphingolipid Metabolism	37506	LC/MS Pos Late	100002107	2168	703.575	6254-89-3	9939941	8115562			0.7755	0.8603	1.0469	0.812	0.9195	0.7984	0.8933	0.7586	0.6352	0.9554	0.9575	0.9588	1.4652	1.1537	1.0412	0.9355	1.3858	1.2398	1.7123	2.9686	2.1425	2.3038	2.9678	3.0433
1879	palmitoyl-dihomo-linolenoyl-glycerol (16:0/20:3n3 or 6) [2]*	Lipid	Diacylglycerol	54941	LC/MS Pos Late	100010915	3265	636.556						1.3955	1.0436	1.2242	1.2225	1.2152	1.2858	0.7621	0.8159	0.8264	1.0354	0.8847	0.6419	1.6648	0.1317	1	0.7945	0.9693	1.4391	0.1317	0.1317	0.1317	0.1317	0.1317	0.6858
1890	palmitoyl-linoleoyl-glycerol (16:0/18:2) [2]*	Lipid	Diacylglycerol	52634	LC/MS Pos Late	100009055	3197	610.541						1.348	1.009	1.4934	0.8798	0.9535	0.7814	1.2517	0.9545	1.1393	1.1024	0.991	0.7533	1.5116	0.8046	0.7651	0.6425	0.9084	1.2578	0.7555	1.9441	1.0167	0.9487	1.9947	2.4795
1883	palmitoyl-oleoyl-glycerol (16:0/18:1) [1]*	Lipid	Diacylglycerol	54943	LC/MS Pos Late	100010916	3562	612.556						2.1736	1.5648	1.9461	2.0026	2.0504	1.7862	0.7634	0.857	0.8478	1.2154	0.9889	0.7964	1.4598	0.895	0.9387	0.7665	1.0879	1.5775	0.6276	0.936	0.4782	0.5632	1.0111	1.2084
1884	palmitoyl-oleoyl-glycerol (16:0/18:1) [2]*	Lipid	Diacylglycerol	54942	LC/MS Pos Late	100010917	3695	612.556						1.9065	1.5466	1.8056	1.7899	1.9534	1.6213	0.8242	0.8491	0.7132	1.1489	0.9808	0.7745	1.4662	0.8806	0.9048	0.7964	1.0519	1.3033	0.5555	0.9027	0.4883	0.5034	1.0192	1.1233
1310	palmitoylcarnitine	Lipid	Fatty Acid Metabolism(Acyl Carnitine)	44681	LC/MS Pos Late	100000776	1425	400.342	6865-14-1	461	448	C02990	HMDB00222	1.7881	0.8908	1.3034	1.7911	1.9563	2.0491	0.2253	0.2591	0.3265	0.3013	0.675	0.311	2.405	0.989	1.011	0.7575	2.4512	0.767	0.613	1.9059	0.8987	1.183	1.4744	1.1129
2216	palmitoylcholine	Lipid	Fatty Acid Metabolism (Acyl Choline)	52944	LC/MS Pos Late	100009233	1482	342.337		151731	133731			0.8938	0.8755	0.746	0.9093	1.3736	1.2634	0.2173	0.2173	0.2173	0.2173	0.2173	0.2173	0.408	0.2173	0.2173	0.2173	0.2173	0.2173	0.2173	2.2166	1.0907	1.1122	2.5508	0.2173
2904	pantothenate	Cofactors and Vitamins	Pantothenate and CoA Metabolism	1508	LC/MS Pos Early	1024	1667	220.118	137-08-6	6613	6361	C00864	HMDB00210	1.2834	0.6909	0.7767	1.1202	1.4689	1.0612	0.9443	1.2712	0.904	0.8629	0.942	1.1107	1.6583	0.8534	1.1047	1.0557	2.0013	0.8501	0.0054	0.0054	0.0054	0.0054	0.011	0.0054
3678	penicillin G	Xenobiotics	Drug	37468	LC/MS Neg	100002155	3855	333.091	69-57-8	5904	2259	C05551	HMDB15186	0.3525	0.2946	0.2814	0.3571	0.3868	0.2908	1.9839	2.5618	2.2969	1.841	1.8393	1.5839	1.8882	0.8443	1.1186	1.0065	1.8558	0.9935	0.0884	0.0985	0.0884	0.0884	0.0884	0.0884
3921	phenol red	Xenobiotics	Chemical	36817	LC/MS Neg	100001724	3665.9	353.049	143-74-8	4766	4602	C12600		0.671	0.671	0.671	0.671	0.671	0.671	0.671	0.671	0.671	0.671	0.671	0.671	0.671	0.671	0.671	0.671	0.671	0.671	0.671	1.1497	0.8967	0.7575	1.6324	1.1033
140	phenol sulfate	Amino Acid	Phenylalanine and Tyrosine Metabolism	32553	LC/MS Neg	100001510	2156	172.991	937-34-8	74426	67018	C02180	HMDB60015	0.7859	0.3679	0.8863	0.9704	0.9904	1.0096	0.1679	0.3772	0.1679	0.1679	0.1679	0.1679	2.5033	1.5908	1.5286	1.3791	3.2302	1.4773	0.1679	0.1679	0.1679	0.1679	0.1679	0.1679
121	phenylacetylglycine	Amino Acid	Phenylalanine and Tyrosine Metabolism	33945	LC/MS Neg	100001275	2375	192.067	500-98-1	68144	61452	C05598	HMDB00821	1.0498	0.6479	0.6509	0.9502	1.4856	1.2421	1.8543	2.8202	3.3015	1.8478	2.0574	1.8966	0.8576	0.4201	0.3964	0.3097	0.9203	0.3604	0.3097	0.3097	0.3097	0.3097	0.3097	0.3097
109	phenylalanine	Amino Acid	Phenylalanine and Tyrosine Metabolism	64	LC/MS Pos Early	460	2878	166.086	63-91-2	6140	5910	C00079	HMDB00159	0.8577	0.617	0.7396	0.6644	0.944	0.665	0.9374	0.9655	0.6103	0.6721	0.6184	1.0749	2.6633	1.1945	1.5617	1.4025	2.7823	1.3948	0.9817	1.2382	1.0519	1.0389	1.0183	1.1244
686	phenylalanylalanine	Peptide	Dipeptide	41374	LC/MS Neg	100003589	2745	235.109	3918-87-4	6993123;5488196	4589716			0.7923	0.9739	1.0261	0.5496	0.6072	0.2359	0.3291	0.3729	0.2359	0.2359	0.2359	1.2635	0.3138	0.2359	0.2359	0.2359	0.2359	0.2359	17.6616	15.6618	15.7984	20.8549	9.0819	13.7013
690	phenylalanylglycine	Peptide	Dipeptide	41370	LC/MS Neg	100003588	2462	221.093	721-90-4	98207	88678			1.7472	1.969	2.4818	1.0739	1.0714	0.9615	0.3538	0.3518	0.159	0.3765	0.3452	1.0385	0.185	0.1121	0.1425	0.1211	0.1263	0.1389	46.2137	43.3276	45.9815	44.1717	27.7065	31.5419
114	phenyllactate (PLA)	Amino Acid	Phenylalanine and Tyrosine Metabolism	22130	LC/MS Polar	100000774	908	165.056	828-01-3	3848	3715	C05607	HMDB00779	0.7149	0.7149	0.7149	0.7149	0.7149	0.7149	0.7149	0.7149	0.7149	0.7149	0.7149	0.7149	1.8872	1	0.7149	0.7218	0.7149	1.6326	0.7149	0.7149	0.7149	0.7149	0.7149	0.7149
1063	phosphate	Energy	Oxidative Phosphorylation	42109	LC/MS Pos Early	461	576	98.9842	7664-38-2	1061	1032	C00009	HMDB01429	1.0988	0.9741	1.1257	0.9375	1.1622	0.9939	0.9516	0.8932	0.8824	0.9707	1.0061	1.1859	1.0883	0.7852	1.0377	0.8614	1.1976	0.9672	0.764	1.5566	0.975	1.2011	1.5672	2.1156
868	phosphoenolpyruvate (PEP)	Carbohydrate	Glycolysis, Gluconeogenesis, and Pyruvate Metabolism	597	LC/MS Neg	463	587.3	166.975	10526-80-4	1005	980	C00074	HMDB00263	0.2752	0.216	0.2685	0.797	1.0232	0.5184	1.288	1.2909	0.9768	1.4414	1.5454	0.4531	0.8387	0.8789	1.3379	0.9738	0.741	1.58	1.3787	1.8129	1.8791	1.1175	0.4892	1.2093
1517	phosphoethanolamine	Lipid	Phospholipid Metabolism	1600	LC/MS Pos Early	1026	700	142.026	1071-23-4	1015	990	C00346	HMDB00224	0.0198	0.0198	0.0198	0.0198	0.0198	0.0198	0.0454	0.0198	0.0198	0.0198	0.0198	0.0198	0.0198	0.0198	0.0198	0.0198	0.0198	0.0198	0.8745	1.6553	1.0809	0.9191	1.3412	1.696
2906	phosphopantetheine	Cofactors and Vitamins	Pantothenate and CoA Metabolism	15504	LC/MS Neg	100000328	1596.9	357.089	NA	987	103123	C01134	HMDB01416	1.0041	1	1.0774	0.6389	0.8967	0.642	2.8035	1.3472	1.0523	1.5164	1.6327	0.7093	0.2713	0.2713	0.4495	0.3497	0.2713	1.1372	0.6739	0.2713	1.4198	1.2089	0.6767	0.6639
1900	phytosphingosine	Lipid	Sphingolipid Metabolism	1510	LC/MS Pos Late	469	1367	318.3	554-62-1	122121	21238683	C12144	HMDB04610	1.0107	0.7791	1.2436	1.4183	1.3105	1.1148	0.6492	0.8743	0.7692	0.8872	0.9893	0.8035	1.5751	0.8493	0.8025	0.5515	0.9877	1.282	0.9113	1.4527	1.1115	1.0339	1.4889	1.2983
99	pipecolate	Amino Acid	Lysine Metabolism	1444	LC/MS Pos Early	1025	2200	130.086	4043-87-2	849	826	C00408	HMDB00070	0.3239	0.111	0.1207	0.111	0.111	0.111	0.111	0.111	0.1253	0.111	0.1226	0.111	2.064	1.0148	1.1713	1	1.82	1.5122	0.111	0.111	0.111	0.111	0.111	0.111
369	proline	Amino Acid	Urea cycle; Arginine and Proline Metabolism	1898	LC/MS Pos Early	480	1603	116.071	147-85-3	145742	128566	C00148	HMDB00162	1.1063	0.799	0.9181	1.0819	1.5179	1.0845	1.3831	1.6609	1.4379	1.1484	1.2822	1.3582	1.1653	0.6066	0.7169	0.6468	1.349	0.6243	0.4721	0.8101	0.6039	0.5662	0.6606	0.7067
708	prolylglycine	Peptide	Dipeptide	40703	LC/MS Pos Early	100003674	2136	173.092	2578-57-6	7408076;6426709	4932143			1	0.182	0.7579	0.7	0.8474	0.182	0.6634	0.182	0.2247	0.182	0.182	1.2334	0.182	0.182	0.182	0.182	0.182	0.182	2.6786	4.6724	2.7139	2.4847	1.6712	0.182
1282	propionylcarnitine	Lipid	Fatty Acid Metabolism (also BCAA Metabolism)	32452	LC/MS Pos Early	100001162	2590	218.139	17298-37-2	107738	96904	C03017	HMDB00824	0.8769	0.7962	0.8795	0.9203	1.2339	1.0797	0.5973	0.8946	1.1415	0.5422	0.7897	0.5336	12.2089	5.0844	6.2817	5.2166	13.9082	4.0928	0.5336	0.5336	0.5336	0.5336	0.5336	0.5336
1404	prostaglandin E2	Lipid	Eicosanoid	7746	LC/MS Neg	487	4573	351.218	363-24-6	5280360	4444059	C00584	HMDB01220	13.4079	20.725	19.5444	15.2608	29.8142	15.5338	0.5095	0.5095	0.5095	0.5095	0.5095	0.5095	0.6142	0.5095	1	0.63	0.9324	0.7326	0.7576	0.5095	0.5095	0.5095	0.5095	0.5095
2827	pseudouridine	Nucleotide	Pyrimidine Metabolism, Uracil containing	33442	LC/MS Neg	821	1100	243.062	1445-07-4	15047	21403010	C02067	HMDB00767	0.8902	0.8436	0.9318	0.5773	0.7411	0.6776	0.9131	1.1561	0.9511	0.9657	1.0343	0.6342	1.1183	1.0714	1.1627	1.3822	1.1893	2.4483	0.7353	1.3139	1.3744	1.0415	0.8783	1.4705
2944	pterin	Cofactors and Vitamins	Pterin Metabolism	43023	LC/MS Pos Early	100004216	1805	164.057	22363-60-4	73000	65806	C00715	HMDB00802	0.169	0.169	0.169	0.8206	0.7172	0.272	0.7855	1.114	1.3567	0.5115	0.886	0.4285	4.0214	2.2161	2.0266	1.7292	4.3024	2.1046	0.169	0.169	0.169	0.169	0.169	0.169
405	putrescine	Amino Acid	Polyamine Metabolism	1408	LC/MS Pos Early	49	3027	89.1073	110-60-1	1045	13837702	C00134	HMDB01414	0.1881	0.1881	0.1881	0.1881	0.1881	0.1881	1.0918	1.1094	2.2005	0.5992	0.1881	1.9546	0.6408	0.1881	0.4577	0.1881	1	0.1932	1.4002	0.1881	0.1881	0.1881	0.1881	0.1881
2983	pyridoxal	Cofactors and Vitamins	Vitamin B6 Metabolism	1651	LC/MS Pos Early	491	2343	168.066	65-22-5	1050	1021	C00250	HMDB01545	1.9968	1.231	1.482	1	1.4443	0.9481	0.5367	0.7576	0.7506	0.4708	0.5656	0.7058	1.727	0.9898	1.1726	1.3956	3.0046	2.013	0.1322	0.1322	0.1322	0.1322	0.1322	0.1322
2982	pyridoxal phosphate	Cofactors and Vitamins	Vitamin B6 Metabolism	5331	LC/MS Neg	492	943	246.017	41468-25-1	1051	1022	C00018	HMDB01491	0.426	0.426	0.426	0.426	0.426	0.426	1.031	1.3366	1.1421	0.969	1.1365	0.5754	1.6278	0.4972	0.426	0.5416	1.0409	0.4784	0.426	0.426	0.426	0.426	0.426	0.426
2980	pyridoxamine	Cofactors and Vitamins	Vitamin B6 Metabolism	2150	LC/MS Pos Early	568	2975	169.097	58052-48-5	1052	1023	C00534	HMDB01431	1.194	1.3844	1.7721	1.0218	1.599	1.1538	0.2709	0.3066	0.2945	0.3308	0.4039	0.8887	1.1579	0.7492	0.9309	0.9782	1.2609	1.3345	0.2709	0.2709	0.2709	0.2709	0.2709	0.2709
2981	pyridoxamine phosphate	Cofactors and Vitamins	Vitamin B6 Metabolism	3138	LC/MS Pos Early	493	1932	249.063	529-96-4	1053	1024	C00647	HMDB01555	0.6547	0.6547	0.6547	0.6547	0.6547	0.6547	0.875	1.125	1.0747	1.1687	0.9112	0.7581	1.754	0.773	1	0.6547	1.1918	1.2395	0.6547	0.6547	0.6547	0.6547	0.9329	0.6547
2984	pyridoxate	Cofactors and Vitamins	Vitamin B6 Metabolism	31555	LC/MS Polar	100001121	846	182.046	82-82-6	6723	6467	C00847	HMDB00017	0.7729	0.7729	0.7729	0.7729	0.7729	0.7729	0.7729	0.7729	0.7729	0.7729	0.7729	1.3037	0.7729	0.7729	1	0.7729	0.8445	1.7877	0.7729	0.7729	0.7729	0.7729	0.7729	0.7729
2979	pyridoxine (Vitamin B6)	Cofactors and Vitamins	Vitamin B6 Metabolism	608	LC/MS Pos Early	936	2442	170.081	58-56-0	1054	1025	C00314	HMDB02075	0.6614	0.6053	0.6321	0.3443	0.3443	0.3443	9.008	8.9822	2.7124	4.0575	3.3533	11.2314	0.7933	0.3443	1	0.8009	1.2369	0.7561	0.3443	0.3443	0.3443	0.3443	0.3443	0.3443
53	pyroglutamine*	Amino Acid	Glutamate Metabolism	46225	LC/MS Pos Early	100001540	1900	129.066	2353-44-8	134508	118562			0.6861	0.4179	0.5427	0.6452	0.8842	0.597	1.6697	2.4358	2.4764	1.3752	1.7536	1.5654	0.8641	0.4213	0.4382	0.3724	0.986	0.3539	2.0129	2.5998	2.0967	1.014	2.7217	2.3943
869	pyruvate	Carbohydrate	Glycolysis, Gluconeogenesis, and Pyruvate Metabolism	22250	LC/MS Polar	823	2650	175.025	127-17-3	1060	96901	C00022	HMDB00243	1.3607	1	0.9402	1.4428	2.2899	1.2676	2.9735	4.3057	4.1251	2.5576	2.7003	2.6729	0.7381	0.3149	0.375	0.2652	0.7551	0.2777	0.3615	0.2652	0.2925	0.2652	0.2652	0.7001
888	ribitol	Carbohydrate	Pentose Metabolism	15772	LC/MS Polar	100000406	1789.6	151.061	488-81-3	6912	10254628	C00474	HMDB00508	0.8916	0.4957	0.4957	0.9172	1.5657	0.8639	0.6494	1.0174	0.9826	0.4957	0.6418	0.6257	20.2564	14.2562	14.632	14.9339	19.4759	24.7854	0.4957	0.4957	0.4957	0.4957	0.4957	0.4957
889	ribonate	Carbohydrate	Pentose Metabolism	27731	LC/MS Polar	100001007	2425	165.04	5336-08-03	5460677	4574162	C01685	HMDB00867	0.5576	0.5576	0.5576	0.5576	0.5576	0.5576	0.5576	1.0109	1.0319	0.5576	0.5576	0.5576	2.0622	0.5576	0.9891	0.7282	2.1463	0.5946	0.5576	0.5576	0.5576	0.5576	0.5576	0.5576
887	ribose	Carbohydrate	Pentose Metabolism	1471	LC/MS Polar	914	1508.2	195.051	50-69-1	5779	4470639	C00121	HMDB00283	4.1906	4.4787	4.6311	3.4364	4.5459	4.0901	0.0691	0.0809	0.0487	0.0618	0.0427	0.1786	1.6678	1.6155	1.705	1.6982	1.6524	3.1882	0.3591	0.3258	0.2163	0.2165	0.289	0.3845
911	ribulose/xylulose	Carbohydrate	Pentose Metabolism	54671	LC/MS Polar	100006122	1400	195.051						0.1745	0.2713	0.3474	0.4649	0.7014	0.4998	0.1745	0.1745	0.1745	0.1745	0.1745	0.1745	1.7319	1.5607	1.2986	1.4076	2.1624	2.3653	0.1745	0.1745	0.1745	0.1745	0.1745	0.1745
336	S-adenosylhomocysteine (SAH)	Amino Acid	Methionine, Cysteine, SAM and Taurine Metabolism	42382	LC/MS Neg	197	1832.4	383.114	979-92-0	439155	16788012	C00021	HMDB00939	1.7301	1.081	1.3171	1.3322	1.5218	1.2637	0.864	0.9164	0.919	0.7896	0.729	0.774	2.4191	1.5409	1.4307	1.5728	2.6159	1.7248	0.2743	0.4473	0.3269	0.3286	0.2792	0.4021
424	S-methylglutathione	Amino Acid	Glutathione Metabolism	33944	LC/MS Neg	100001259	1075	320.092	2922-56-7	3605667	2841309	C11347		0.6932	0.6932	0.6932	0.6932	0.6932	0.6932	0.6932	1.0139	0.9619	0.8935	0.7617	1.0829	2.5859	0.9861	1.2439	1.1077	2.9299	0.8725	0.6932	0.6932	0.6932	0.6932	0.6932	0.6932
431	S-nitrosoglutathione (GSNO)	Amino Acid	Glutathione Metabolism	47127	LC/MS Pos Early	100004662	2460	337.081	57564-91-7	3514	3394		HMDB04645	0.529	0.529	0.529	0.529	0.529	0.529	0.529	0.9399	1.6358	0.529	0.529	0.529	1.3916	0.6021	0.6608	1	2.529	1.5737	0.529	0.529	0.529	0.529	0.529	0.529
87	saccharopine	Amino Acid	Lysine Metabolism	1495	LC/MS Pos Early	392	2530	277.139	997-68-2	160556	141086	C00449	HMDB00279	0.6089	0.6089	0.6089	0.6089	0.6089	0.6089	0.6089	0.6089	0.6089	0.6089	0.6089	0.6089	1.8313	0.8286	1.0178	0.9822	2.3984	0.6089	0.6089	0.6089	0.6089	0.6089	0.6089	0.6089
913	sedoheptulose	Carbohydrate	Pentose Metabolism	53237	LC/MS Polar	100002619	2255	209.067	3019-74-7	5459879	4573620		HMDB03219	1.0547	1.1489	0.9755	0.7185	1.1334	1.0245	0.9115	1.3775	1.3306	0.6958	0.9203	0.8049	1.4317	1.231	1.0406	1.6239	1.9218	2.7272	0.2249	0.2703	0.2186	0.2409	0.1387	0.2289
881	sedoheptulose-7-phosphate	Carbohydrate	Pentose Phosphate Pathway	35649	LC/MS Neg	100001628	599.6	289.033	2646-35-7	616	596	C05382	HMDB01068	0.4789	0.4634	0.4504	0.6671	0.713	0.5237	1.0279	1.2955	1.3208	0.9721	1.0447	0.8587	1.2069	0.7994	0.8675	0.8443	1.6003	0.7652	4.4072	7.9331	6.1583	5.9518	4.1049	5.6495
9	serine	Amino Acid	Glycine, Serine and Threonine Metabolism	1648	LC/MS Pos Early	503	1239	106.05	56-45-1	5951	5736	C00065	HMDB00187	1.0986	0.8433	0.9365	0.8124	1.0843	0.7952	0.8982	1.036	0.8758	0.9646	0.999	0.7594	1.4072	0.8282	0.8847	0.9532	1.5388	1.001	3.1172	4.329	3.4286	3.542	3.0344	3.2832
408	spermidine	Amino Acid	Polyamine Metabolism	485	LC/MS Pos Early	50	3355	146.165	124-20-9	1102	1071	C00315	HMDB01257	3.8384	1.061	0.8594	0.4982	1.822	0.8837	1.3928	10.7292	11.755	1.7113	3.5867	0.7795	2.1789	0.9733	0.6888	1.4189	2.8989	1.0267	0.3362	0.6579	0.4018	0.4186	0.4971	0.6882
1899	sphinganine	Lipid	Sphingolipid Metabolism	17769	LC/MS Pos Late	313	1413	302.305	3102-56-5	3126	3014	C00836	HMDB00269	0.7462	0.7664	0.893	0.9334	0.9536	0.8414	0.8962	1.1645	1.2689	1.2606	1.4273	1.0216	1.5627	0.9417	0.8518	0.7031	0.9784	1.0836	0.9445	2.0811	1.5133	1.9995	2.0819	2.2956
1918	sphingomyelin (d18:1/14:0, d16:1/16:0)*	Lipid	Sphingolipid Metabolism	42463	LC/MS Pos Late	100004328	1998	675.544		11433862	9608732			0.5167	0.5691	0.7384	0.6168	0.6481	0.5703	1.0413	0.9587	0.7	1.0763	1.1473	1.1379	1.373	0.8565	0.8189	0.6122	0.7536	1.0798	1.2928	1.9443	1.4802	1.5593	2.0825	1.932
1927	sphingomyelin (d18:1/15:0, d16:1/17:0)*	Lipid	Sphingolipid Metabolism	52433	LC/MS Pos Late	100006314	2082	689.559	121999-58-4		28532779			0.9505	1.0326	1.3561	1.1343	1.2621	1.043	1.247	1.155	0.7825	1.2685	1.344	1.3681	1.5943	0.9674	0.9341	0.7295	0.9262	1.213	0.1016	0.1635	0.0884	0.1183	0.1773	0.1841
1925	sphingomyelin (d18:1/20:0, d16:1/22:0)*	Lipid	Sphingolipid Metabolism	48490	LC/MS Pos Late	100006290	2685	759.638			23113477			0.5979	0.5262	0.7841	0.6222	0.7501	0.543	1.0228	0.8867	0.5389	0.9772	0.9407	1.028	1.8937	1.0921	1.0736	0.7798	0.8992	1.311	2.6336	3.7517	2.5526	2.8574	3.4244	3.5076
1928	sphingomyelin (d18:1/21:0, d17:1/22:0, d16:1/23:0)*	Lipid	Sphingolipid Metabolism	52495	LC/MS Pos Late	100009025	2793	773.653						0.3382	0.421	1.0574	1.2607	1.2125	0.9426	0.3382	1.4334	0.6725	1.2399	1.2829	1.2654	1.1554	0.7036	0.5451	0.3848	0.3382	0.7215	0.3382	0.3382	0.3382	0.3382	0.3382	0.3382
1924	sphingomyelin (d18:1/22:1, d18:2/22:0, d16:1/24:1)*	Lipid	Sphingolipid Metabolism	48493	LC/MS Pos Late	100006295	2666	785.653			29368329			0.9434	1.0211	1.3189	1.1407	1.2064	1.0349	0.3976	0.3568	0.2405	0.3855	0.4403	0.3966	1.616	0.9789	0.8985	0.7092	0.9407	1.2321	0.9078	1.5665	1.1014	1.2443	1.5546	1.4551
1920	sphingomyelin (d18:1/24:1, d18:2/24:0)*	Lipid	Sphingolipid Metabolism	47153	LC/MS Pos Late	100005986	3033	813.684	94359-13-4		24846874			0.7806	0.8585	1.1047	0.9607	1.0028	0.9032	0.3407	0.3269	0.2017	0.3582	0.3873	0.3681	1.7425	1.028	0.9972	0.7777	1.0431	1.2893	1.1487	1.475	1.1806	1.1667	1.6314	1.4563
1919	sphingomyelin (d18:2/14:0, d18:1/14:1)*	Lipid	Sphingolipid Metabolism	47154	LC/MS Pos Late	100005985	1860	673.528						0.3509	0.3509	0.3509	0.4741	0.3509	0.3509	0.8245	0.8181	0.5593	1.054	1	0.9515	1.0321	0.3509	0.4157	0.3509	0.3509	0.702	4.2747	5.8661	4.2273	5.3307	6.911	5.2861
1921	sphingomyelin (d18:2/16:0, d18:1/16:1)*	Lipid	Sphingolipid Metabolism	42459	LC/MS Pos Late	100004329	2002	701.559						0.6743	0.7527	1.0015	0.8243	0.8738	0.7427	0.9985	0.9197	0.66	1.0551	1.145	1.0807	1.2881	0.8084	0.7789	0.5805	0.7487	1.0392	1.3309	2.4597	1.7833	2.0724	2.5985	2.3461
1929	sphingomyelin (d18:2/23:0, d18:1/23:1, d17:1/24:1)*	Lipid	Sphingolipid Metabolism	52435	LC/MS Pos Late	100008956	2845	799.669						1.4039	1.5416	2.0115	1.7259	1.8615	1.5667	0.6041	0.5844	0.3976	0.6478	0.7598	0.7334	1.8835	1.0098	1	0.6903	0.9538	1.3663	0.0299	0.0299	0.0299	0.0299	0.0299	0.0299
1930	sphingomyelin (d18:2/24:1, d18:1/24:2)*	Lipid	Sphingolipid Metabolism	52437	LC/MS Pos Late	100008957	2635	811.669						0.9912	1.14	1.5074	1.2492	1.3378	1.1134	0.3582	0.3079	0.2136	0.3397	0.3751	0.3625	1.1306	0.6342	0.6386	0.4945	0.6324	0.7786	1.0088	1.4507	1.2001	1.1679	1.5251	1.6213
1908	sphingosine	Lipid	Sphingolipid Metabolism	17747	LC/MS Pos Late	297	1393	300.29	123-78-4	5353955	4510275	C00319	HMDB00252	0.7621	0.7642	0.928	0.9103	1.0325	0.8479	1.2069	1.6646	1.7437	1.8425	2.1195	1.4274	2.1749	1.3965	1.2498	0.9675	1.2221	1.5379	0.4577	0.9404	0.6976	0.9476	0.8485	0.906
3370	stachydrine	Xenobiotics	Food Component/Plant	34384	LC/MS Pos Early	100001296	1440	144.102	4136-37-2	115244	103115	C10172	HMDB04827	2.7859	0.7526	0.7526	0.7526	0.7526	0.7526	0.7526	0.7526	0.9176	0.7526	0.7526	0.7526	0.7526	0.7526	1	0.7526	0.7526	0.7526	0.7526	2.4952	0.7526	0.7526	0.7526	0.7526
1469	stearoyl ethanolamide	Lipid	Endocannabinoid	38625	LC/MS Pos Late	100002254	1787	328.321	111-57-9	27902	25958		HMDB13078	0.9359	1.0354	1.2992	0.995	1.0769	1.005	1.0799	0.9692	0.7803	1.1665	1.2118	1.0778	0.432	0.2836	0.3292	0.2373	0.4233	0.3503	0.6492	1.3907	0.936	1.017	1.3472	1.277
1903	stearoyl sphingomyelin (d18:1/18:0)	Lipid	Sphingolipid Metabolism	19503	LC/MS Pos Late	1538	2400	731.606	85187-10-6;85187-10-6	6453725	4956085	C00550	HMDB01348	0.3962	0.5227	0.5882	0.459	0.5642	0.4374	2.5602	2.2052	1.6575	2.7107	2.83	2.5216	0.5907	0.4301	0.4006	0.3243	0.4994	0.4974	1.4093	2.322	1.7164	1.8315	2.209	2.2952
1312	stearoylcarnitine	Lipid	Fatty Acid Metabolism(Acyl Carnitine)	34409	LC/MS Pos Late	100001391	1485	428.373	18822-91-8	6426855	21233653		HMDB00848	1.0473	0.5973	0.8622	0.9123	1	1.2726	0.4084	0.4084	0.5023	0.4084	0.7299	0.4084	1.7883	0.8896	0.6865	0.5622	1.6707	0.5344	1.186	2.1279	1.4327	2.5248	1.9115	2.0687
1047	succinate	Energy	TCA Cycle	1437	LC/MS Polar	252	3149	117.019	110-15-6	1110	1078	C00042	HMDB00254	1.7906	1.2872	1.357	1.7185	2.3113	1.6293	0.6773	0.9844	0.5504	0.5858	0.7603	1.8083	3.2133	1.0156	1.5234	1.258	3.5044	0.9261	0.1856	0.3031	0.2288	0.1738	0.2192	0.2946
1046	succinylcarnitine	Energy	TCA Cycle	37058	LC/MS Pos Early	100001948	2291	262.129						1.0397	0.6726	1.2158	0.9603	1.2527	0.8988	0.6726	0.6726	0.6726	0.6726	0.6726	0.6726	0.6726	0.6726	0.6726	0.6726	0.6726	0.6726	0.6726	0.6726	0.6726	0.6726	0.6726	0.6726
356	taurine	Amino Acid	Methionine, Cysteine, SAM and Taurine Metabolism	2125	LC/MS Pos Early	512	660	126.022	107-35-7	1123	1091	C00245	HMDB00251	0.6351	0.3713	0.4406	0.756	1	0.7148	1.0883	1.6301	1.8634	1.0598	1.1618	1.1886	2.1363	0.7401	1.0508	0.7827	2.3416	0.5627	0.0098	0.0098	0.0098	0.0098	0.0098	0.0098
2967	thiamin (Vitamin B1)	Cofactors and Vitamins	Thiamine Metabolism	5341	LC/MS Pos Early	873	3050	265.112	59-43-8	1130		C00378	HMDB00235	1.004	0.7107	0.8385	0.9311	1.1322	1.0133	0.996	1.1628	0.7195	0.8839	0.8581	1.0525	2.9634	1.7668	1.9984	1.9701	2.8648	2.3539	0.3832	0.4009	0.3713	0.2346	0.2346	0.2346
2969	thiamin diphosphate	Cofactors and Vitamins	Thiamine Metabolism	35670	LC/MS Neg	522	1195.1	423.03	154-87-0	1132	8715	C00068	HMDB01372	0.4584	0.4584	0.4584	0.4584	0.4584	0.4584	0.4584	0.4584	0.4584	0.4584	0.4584	0.4584	1	0.5035	0.4584	0.5384	0.8443	0.5276	4.132	8.6016	3.7861	5.781	5.4734	0.4584
2968	thiamin monophosphate	Cofactors and Vitamins	Thiamine Metabolism	15798	LC/MS Neg	523	1448	343.064	532-40-1	3382778	2627905	C01081	HMDB02666	1	0.5493	0.7569	0.5493	0.5493	0.5493	0.8439	0.5493	0.5493	0.6121	0.8705	0.5493	0.5493	0.5493	0.5493	0.5493	0.5493	0.7575	6.336	5.3756	3.4821	2.5398	3.582	3.4606
266	thioproline	Amino Acid	Tryptophan Metabolism	53231	LC/MS Pos Early	100009232	1250	134.027	34592-47-4	93176;6973609	84120			6.8585	6.6098	7.3517	6.0665	8.0712	6.8463	1.0884	1.0916	0.7643	0.7774	0.9996	1.0618	0.6079	0.4668	0.3885	0.4448	0.5644	0.5816	0.659	1.0004	1.0696	0.8443	0.983	1.094
14	threonine	Amino Acid	Glycine, Serine and Threonine Metabolism	1284	LC/MS Pos Early	564	1514	120.066	72-19-5	6288	6051	C00188	HMDB00167	0.6903	0.5108	0.5638	0.5617	0.8912	0.6703	3.1339	4.2982	2.6467	2.3106	2.3266	3.1968	2.4404	1.1088	1.3674	1.2246	2.6454	1.2527	0.5973	0.7701	0.65	0.589	0.5813	0.6505
2868	thymidine	Nucleotide	Pyrimidine Metabolism, Thymine containing	2183	LC/MS Polar	872	1060	241.083	50-89-5	5789	5585	C00214	HMDB00273	2.5064	1.8923	2.1885	2.1685	2.8876	2.0989	0.2684	0.2684	0.2684	0.2684	0.2684	0.5577	0.2684	0.4053	0.2684	0.5282	0.4827	0.9659	1.147	1.0341	0.3367	0.2684	0.3937	0.2684
2864	thymidine 5'-monophosphate	Nucleotide	Pyrimidine Metabolism, Thymine containing	12023	LC/MS Neg	1248	883	321.049	33430-62-5	9700	10239189	C00364	HMDB01227	0.0827	0.0827	0.0827	0.0827	0.0827	0.0827	0.9792	1.4461	1.6285	1.1492	1.0203	0.5456	1.954	0.6056	1	0.8141	2.0561	0.5333	0.0827	0.0827	0.0827	0.0827	0.0827	0.0827
[truncated: 47 more rows]

## Sheet: Pathway Heat Map
	UASM-01-15VW+ Human cervical cell lines
[truncated: 466 more rows]
